# Supplementary material for: Skin bacterial diversity is higher on lizards than sympatric frogs in tropical Australia
Source: PeerJ. 2018 Nov 14;6:e5960. doi: 10.7717/peerj.5960 (PMC6240339; doi:10.7717/peerj.5960)
Supplement: Data S1 — File contains bacterial OTU data on ten individuals per species swabbed. Data filtered to include OTUs representing at least 0.01% sequence abundance and subset to 13,000 sequences per sample. [file peerj-06-5960-s001.txt]

# Constructed from biom file
#OTU ID	LT06	LN08	RM26	LIM19	LT08	RM11	RM17	LT04	LT09	LIM02	LN06	LIM12	LC20	CG02	LT05	CG10	LT01	RUB19	ROT01	LIM01	HF10	CG09	CG06	LC05	HF09	HF02	CG01	LIM16	CG03	LN14	LT07	HF07	LIM08	LC17	ROT36	LT02	HF05	LC15	HF03	LN01	CG04	RM04	LC11	LC06	RUB07	RM27	ROT26	ROT30	ROT34
149938	6.0	2.0	1.0	18.0	2.0	3.0	1.0	4.0	14.0	5.0	0.0	4.0	1.0	10.0	40.0	3.0	4.0	1.0	1.0	18.0	2.0	10.0	12.0	0.0	3.0	3.0	4.0	19.0	3.0	1.0	1.0	1.0	2.0	2.0	3.0	4.0	2.0	0.0	6.0	2.0	2.0	1.0	0.0	0.0	0.0	1.0	2.0	1.0	0.0
849118	15.0	3.0	3.0	17.0	17.0	0.0	4.0	7.0	8.0	9.0	1.0	19.0	2.0	11.0	11.0	14.0	17.0	18.0	1.0	17.0	17.0	8.0	20.0	0.0	4.0	1.0	12.0	47.0	31.0	4.0	8.0	5.0	8.0	2.0	0.0	2.0	4.0	1.0	5.0	8.0	11.0	0.0	1.0	0.0	0.0	1.0	4.0	1.0	1.0
328081	3.0	0.0	18.0	0.0	7.0	5.0	2.0	4.0	4.0	0.0	0.0	0.0	0.0	1.0	4.0	1.0	3.0	0.0	1.0	0.0	0.0	0.0	0.0	0.0	0.0	1.0	0.0	0.0	0.0	0.0	2.0	0.0	0.0	0.0	0.0	4.0	0.0	0.0	1.0	2.0	0.0	56.0	0.0	0.0	0.0	39.0	0.0	0.0	1.0
153559	0.0	2.0	0.0	0.0	0.0	0.0	0.0	0.0	0.0	4.0	0.0	79.0	0.0	0.0	0.0	2.0	0.0	0.0	0.0	2.0	0.0	0.0	0.0	1.0	3.0	2.0	1.0	1.0	1.0	1.0	0.0	0.0	9.0	0.0	0.0	0.0	1.0	1.0	0.0	3.0	2.0	0.0	1.0	0.0	1.0	0.0	0.0	0.0	0.0
274011	14.0	1.0	1.0	4.0	6.0	1.0	2.0	34.0	12.0	0.0	0.0	4.0	1.0	1.0	18.0	8.0	18.0	2.0	0.0	0.0	0.0	5.0	4.0	0.0	1.0	1.0	0.0	0.0	9.0	0.0	1.0	6.0	1.0	4.0	16.0	24.0	0.0	0.0	3.0	1.0	0.0	1.0	0.0	0.0	0.0	0.0	2.0	8.0	0.0
275764	0.0	2.0	3.0	4.0	5.0	0.0	13.0	6.0	6.0	2.0	0.0	4.0	0.0	7.0	5.0	1.0	3.0	2.0	1.0	4.0	1.0	4.0	16.0	2.0	1.0	0.0	1.0	3.0	5.0	1.0	0.0	4.0	7.0	0.0	0.0	1.0	0.0	1.0	0.0	3.0	0.0	0.0	0.0	1.0	1.0	0.0	0.0	0.0	1.0
810096	13.0	11.0	1.0	13.0	8.0	2.0	0.0	15.0	9.0	6.0	4.0	2.0	2.0	10.0	9.0	2.0	5.0	0.0	0.0	8.0	1.0	7.0	6.0	0.0	1.0	9.0	1.0	9.0	3.0	1.0	1.0	4.0	1.0	0.0	1.0	4.0	1.0	0.0	3.0	0.0	11.0	0.0	1.0	0.0	1.0	1.0	3.0	9.0	1.0
112952	2.0	0.0	0.0	19.0	3.0	2.0	1.0	1.0	1.0	0.0	0.0	1.0	1.0	1.0	6.0	0.0	8.0	10.0	0.0	29.0	20.0	0.0	0.0	0.0	2.0	0.0	0.0	0.0	1.0	0.0	3.0	1.0	1.0	0.0	0.0	24.0	0.0	0.0	1.0	0.0	0.0	0.0	0.0	0.0	1.0	0.0	0.0	0.0	0.0
938794	7.0	16.0	2.0	18.0	7.0	1.0	6.0	2.0	1.0	3.0	6.0	64.0	3.0	23.0	1.0	14.0	16.0	81.0	1.0	7.0	9.0	18.0	8.0	1.0	17.0	50.0	15.0	25.0	11.0	4.0	14.0	22.0	20.0	7.0	21.0	4.0	10.0	5.0	76.0	61.0	457.0	5.0	0.0	1.0	23.0	1.0	27.0	32.0	35.0
691592	1.0	1.0	1.0	3.0	0.0	0.0	0.0	0.0	1.0	5.0	1.0	1.0	0.0	25.0	3.0	8.0	0.0	0.0	0.0	28.0	1.0	3.0	16.0	2.0	1.0	0.0	3.0	2.0	4.0	1.0	0.0	0.0	4.0	1.0	0.0	2.0	3.0	2.0	1.0	3.0	0.0	0.0	1.0	0.0	0.0	0.0	1.0	0.0	0.0
248902	1.0	2.0	0.0	1.0	1.0	0.0	2.0	2.0	5.0	2.0	0.0	0.0	0.0	6.0	17.0	96.0	1.0	1.0	4.0	1.0	3.0	2.0	2.0	0.0	0.0	2.0	0.0	1.0	3.0	3.0	0.0	3.0	0.0	0.0	0.0	1.0	0.0	0.0	0.0	0.0	1.0	1.0	0.0	1.0	0.0	0.0	0.0	0.0	0.0
519510	13.0	2.0	1.0	31.0	18.0	1.0	2.0	2.0	5.0	4.0	2.0	4.0	1.0	4.0	7.0	10.0	0.0	0.0	1.0	16.0	4.0	8.0	3.0	1.0	0.0	1.0	3.0	12.0	13.0	0.0	7.0	2.0	5.0	0.0	0.0	1.0	0.0	0.0	1.0	2.0	1.0	0.0	1.0	5.0	0.0	0.0	0.0	0.0	1.0
87167	6.0	4.0	0.0	9.0	11.0	4.0	6.0	4.0	4.0	4.0	0.0	4.0	3.0	5.0	4.0	10.0	15.0	11.0	3.0	3.0	3.0	7.0	15.0	0.0	1.0	1.0	4.0	15.0	8.0	0.0	7.0	0.0	9.0	0.0	0.0	6.0	1.0	0.0	3.0	0.0	1.0	0.0	0.0	1.0	0.0	0.0	1.0	0.0	0.0
552026	0.0	0.0	1.0	1.0	0.0	0.0	0.0	0.0	1.0	1.0	0.0	1.0	1.0	2.0	1.0	5.0	6.0	11.0	8.0	1.0	41.0	2.0	2.0	1.0	0.0	78.0	4.0	0.0	1.0	0.0	1.0	4.0	1.0	0.0	8.0	0.0	1.0	1.0	23.0	1.0	0.0	1.0	1.0	0.0	1.0	0.0	139.0	4.0	60.0
241449	11.0	2.0	1.0	10.0	6.0	0.0	2.0	1.0	11.0	3.0	1.0	2.0	1.0	5.0	11.0	13.0	4.0	25.0	2.0	4.0	1.0	3.0	10.0	1.0	3.0	0.0	15.0	13.0	13.0	0.0	1.0	0.0	3.0	0.0	1.0	4.0	3.0	0.0	1.0	14.0	2.0	0.0	1.0	0.0	0.0	0.0	0.0	2.0	3.0
104155	10.0	3.0	0.0	9.0	3.0	3.0	0.0	1.0	1.0	4.0	3.0	21.0	2.0	0.0	3.0	5.0	48.0	0.0	1.0	285.0	8.0	2.0	6.0	1.0	1.0	1.0	3.0	6.0	3.0	3.0	0.0	1.0	16.0	0.0	0.0	0.0	63.0	1.0	1.0	3.0	5.0	2.0	3.0	1.0	0.0	0.0	0.0	1.0	1.0
4327501	94.0	52.0	10.0	54.0	46.0	14.0	18.0	49.0	103.0	78.0	77.0	38.0	14.0	90.0	721.0	84.0	77.0	69.0	12.0	32.0	29.0	204.0	96.0	7.0	20.0	26.0	43.0	40.0	87.0	15.0	47.0	21.0	93.0	10.0	44.0	44.0	27.0	5.0	21.0	105.0	28.0	16.0	11.0	8.0	71.0	7.0	33.0	59.0	37.0
968845	3.0	1.0	44.0	3.0	5.0	1.0	22.0	4.0	6.0	1.0	2.0	36.0	0.0	0.0	1.0	2.0	2.0	2.0	3.0	2.0	1.0	1.0	3.0	0.0	0.0	0.0	0.0	0.0	2.0	1.0	7.0	0.0	3.0	0.0	0.0	9.0	2.0	0.0	1.0	1.0	0.0	0.0	0.0	0.0	0.0	0.0	0.0	0.0	0.0
539866	10.0	16.0	1.0	51.0	2.0	1.0	1.0	1.0	8.0	4.0	1.0	7.0	0.0	3.0	10.0	1.0	3.0	31.0	0.0	16.0	1.0	2.0	7.0	1.0	1.0	2.0	3.0	3.0	3.0	0.0	2.0	7.0	1.0	3.0	1.0	7.0	1.0	0.0	4.0	1.0	1.0	1.0	0.0	1.0	1.0	1.0	3.0	3.0	0.0
828431	34.0	0.0	35.0	0.0	34.0	10.0	62.0	22.0	32.0	1.0	0.0	7.0	0.0	0.0	32.0	1.0	32.0	1.0	8.0	2.0	0.0	1.0	0.0	1.0	0.0	0.0	1.0	6.0	3.0	2.0	20.0	1.0	0.0	0.0	1.0	22.0	0.0	0.0	58.0	3.0	0.0	4.0	0.0	0.0	1.0	5.0	2.0	11.0	8.0
810959	2.0	0.0	1.0	7.0	4.0	0.0	0.0	0.0	0.0	3.0	2.0	3.0	3.0	16.0	2.0	2.0	2.0	0.0	0.0	1.0	7.0	5.0	30.0	3.0	2.0	12.0	5.0	1.0	10.0	2.0	0.0	1.0	2.0	4.0	0.0	0.0	1.0	3.0	1.0	2.0	0.0	0.0	2.0	1.0	0.0	1.0	0.0	0.0	0.0
1096010	1.0	1.0	0.0	1.0	0.0	1.0	0.0	1.0	0.0	1.0	1.0	4.0	2.0	1.0	0.0	3.0	1.0	1.0	0.0	4.0	134.0	6.0	1.0	1.0	37.0	74.0	3.0	2.0	2.0	0.0	1.0	11.0	2.0	1.0	18.0	0.0	37.0	1.0	39.0	1.0	0.0	0.0	0.0	0.0	1.0	1.0	3.0	1.0	5.0
371783	10.0	2.0	3.0	16.0	15.0	2.0	0.0	23.0	8.0	4.0	3.0	14.0	6.0	32.0	14.0	64.0	23.0	18.0	2.0	12.0	2.0	68.0	31.0	0.0	6.0	4.0	16.0	4.0	24.0	5.0	16.0	16.0	3.0	2.0	0.0	6.0	39.0	0.0	4.0	5.0	5.0	1.0	1.0	2.0	0.0	2.0	0.0	4.0	0.0
142346	7.0	0.0	0.0	17.0	1.0	0.0	1.0	1.0	9.0	4.0	2.0	10.0	3.0	8.0	4.0	7.0	3.0	0.0	0.0	13.0	8.0	3.0	14.0	1.0	2.0	3.0	13.0	11.0	8.0	2.0	0.0	5.0	13.0	0.0	0.0	0.0	1.0	0.0	3.0	6.0	1.0	0.0	2.0	2.0	0.0	1.0	1.0	0.0	0.0
808758	25.0	7.0	33.0	8.0	14.0	2.0	13.0	10.0	26.0	8.0	2.0	7.0	1.0	11.0	20.0	23.0	27.0	2.0	8.0	5.0	4.0	37.0	21.0	1.0	3.0	2.0	9.0	10.0	5.0	3.0	7.0	8.0	18.0	1.0	1.0	3.0	1.0	0.0	2.0	6.0	3.0	1.0	1.0	1.0	0.0	2.0	4.0	2.0	1.0
822874	8.0	1.0	2.0	10.0	14.0	3.0	1.0	3.0	8.0	2.0	0.0	17.0	0.0	10.0	12.0	4.0	3.0	9.0	12.0	6.0	4.0	3.0	20.0	0.0	11.0	0.0	6.0	2.0	12.0	1.0	5.0	21.0	8.0	0.0	1.0	6.0	22.0	0.0	5.0	3.0	1.0	1.0	1.0	3.0	0.0	1.0	1.0	5.0	3.0
819037	0.0	18.0	0.0	20.0	7.0	1.0	2.0	0.0	0.0	40.0	7.0	28.0	6.0	2.0	0.0	12.0	0.0	0.0	1.0	17.0	7.0	17.0	16.0	5.0	13.0	10.0	21.0	66.0	19.0	5.0	0.0	11.0	48.0	8.0	9.0	1.0	17.0	0.0	7.0	35.0	5.0	1.0	8.0	2.0	2.0	0.0	0.0	6.0	1.0
821956	0.0	0.0	0.0	0.0	0.0	1.0	1.0	0.0	1.0	1.0	1.0	0.0	0.0	0.0	0.0	0.0	1.0	6.0	1.0	1.0	0.0	0.0	0.0	0.0	0.0	0.0	0.0	1.0	0.0	0.0	1.0	0.0	0.0	0.0	0.0	0.0	1.0	0.0	0.0	0.0	0.0	1.0	0.0	0.0	5.0	0.0	2.0	13.0	0.0
586350	2.0	8.0	1.0	8.0	3.0	1.0	2.0	0.0	3.0	14.0	2.0	7.0	0.0	2.0	0.0	1.0	7.0	3.0	0.0	9.0	2.0	4.0	14.0	1.0	7.0	2.0	17.0	3.0	3.0	3.0	0.0	2.0	4.0	0.0	0.0	3.0	3.0	0.0	1.0	81.0	3.0	2.0	1.0	1.0	7.0	0.0	1.0	1.0	1.0
821812	0.0	0.0	0.0	5.0	0.0	0.0	0.0	0.0	0.0	4.0	1.0	1.0	0.0	2.0	0.0	3.0	0.0	0.0	0.0	1.0	7.0	4.0	1.0	0.0	2.0	1.0	1.0	2.0	1.0	3.0	0.0	3.0	0.0	0.0	0.0	0.0	4.0	0.0	9.0	1.0	0.0	0.0	0.0	0.0	0.0	0.0	0.0	0.0	0.0
383023	0.0	20.0	0.0	10.0	1.0	0.0	2.0	3.0	19.0	1.0	0.0	1.0	0.0	4.0	1.0	1.0	3.0	3.0	2.0	7.0	5.0	74.0	5.0	1.0	0.0	1.0	3.0	4.0	3.0	1.0	3.0	1.0	6.0	2.0	2.0	2.0	2.0	0.0	1.0	38.0	0.0	1.0	2.0	0.0	0.0	0.0	10.0	5.0	2.0
141105	11.0	1.0	4.0	9.0	0.0	2.0	19.0	1.0	1.0	9.0	1.0	7.0	1.0	3.0	6.0	5.0	8.0	0.0	7.0	1.0	3.0	2.0	6.0	0.0	4.0	3.0	7.0	7.0	2.0	1.0	0.0	3.0	18.0	4.0	11.0	1.0	0.0	2.0	2.0	19.0	3.0	2.0	2.0	12.0	1.0	1.0	1.0	6.0	14.0
895220	2.0	0.0	3.0	0.0	71.0	1.0	2.0	1.0	1.0	1.0	0.0	4.0	1.0	0.0	1.0	6.0	0.0	0.0	2.0	0.0	0.0	3.0	0.0	1.0	0.0	0.0	2.0	14.0	1.0	0.0	1.0	0.0	0.0	0.0	0.0	2.0	1.0	0.0	1.0	1.0	0.0	1.0	0.0	0.0	0.0	2.0	0.0	2.0	0.0
667570	3.0	6.0	2.0	9.0	1.0	1.0	1.0	4.0	9.0	7.0	4.0	1.0	3.0	8.0	9.0	10.0	4.0	5.0	6.0	7.0	2.0	26.0	20.0	1.0	3.0	2.0	57.0	7.0	3.0	1.0	2.0	2.0	14.0	1.0	3.0	8.0	1.0	1.0	1.0	7.0	2.0	3.0	0.0	0.0	5.0	1.0	2.0	1.0	1.0
982582	5.0	2.0	3.0	3.0	3.0	1.0	0.0	4.0	51.0	2.0	1.0	1.0	2.0	1.0	4.0	3.0	3.0	11.0	24.0	3.0	0.0	1.0	4.0	1.0	3.0	17.0	0.0	0.0	25.0	0.0	7.0	9.0	1.0	3.0	4.0	0.0	4.0	1.0	54.0	11.0	4.0	1.0	1.0	0.0	2.0	1.0	2.0	1.0	1.0
542475	15.0	0.0	0.0	3.0	9.0	2.0	1.0	8.0	17.0	1.0	0.0	2.0	0.0	3.0	11.0	12.0	11.0	3.0	3.0	1.0	2.0	7.0	3.0	0.0	1.0	1.0	0.0	0.0	2.0	0.0	1.0	0.0	1.0	0.0	2.0	6.0	4.0	0.0	1.0	1.0	0.0	0.0	0.0	0.0	0.0	0.0	0.0	0.0	0.0
628299	124.0	0.0	2.0	0.0	3.0	8.0	0.0	1.0	5.0	0.0	0.0	0.0	0.0	0.0	4.0	0.0	7.0	0.0	29.0	0.0	1.0	0.0	0.0	0.0	0.0	0.0	0.0	0.0	0.0	0.0	0.0	0.0	0.0	0.0	0.0	3.0	0.0	0.0	0.0	0.0	0.0	5.0	0.0	0.0	0.0	0.0	1.0	5.0	16.0
1059762	7.0	5.0	1.0	138.0	8.0	0.0	1.0	2.0	4.0	2.0	0.0	2.0	23.0	4.0	16.0	2.0	4.0	2.0	11.0	10.0	0.0	6.0	4.0	2.0	0.0	2.0	5.0	22.0	6.0	3.0	0.0	2.0	2.0	1.0	0.0	2.0	41.0	1.0	1.0	3.0	1.0	0.0	1.0	2.0	0.0	0.0	0.0	5.0	0.0
345540	13.0	157.0	8.0	26.0	6.0	4.0	17.0	8.0	23.0	43.0	6.0	16.0	6.0	30.0	240.0	16.0	20.0	54.0	27.0	65.0	82.0	18.0	41.0	113.0	8.0	28.0	76.0	11.0	23.0	10.0	6.0	2.0	37.0	5.0	39.0	28.0	7.0	2.0	6.0	12.0	9.0	7.0	4.0	0.0	405.0	4.0	95.0	139.0	30.0
873887	3.0	4.0	1.0	13.0	2.0	0.0	1.0	1.0	2.0	1.0	3.0	2.0	11.0	6.0	1.0	4.0	9.0	34.0	7.0	8.0	124.0	2.0	1.0	1.0	1.0	18.0	0.0	4.0	5.0	10.0	14.0	10.0	3.0	0.0	0.0	3.0	2.0	1.0	1.0	1.0	0.0	0.0	0.0	3.0	0.0	0.0	8.0	0.0	3.0
927720	0.0	0.0	2.0	0.0	0.0	0.0	0.0	0.0	1.0	1.0	0.0	0.0	0.0	2.0	0.0	0.0	2.0	0.0	0.0	3.0	2.0	2.0	2.0	0.0	211.0	0.0	1.0	0.0	4.0	2.0	1.0	2.0	2.0	1.0	0.0	0.0	1.0	0.0	1.0	1.0	0.0	0.0	0.0	0.0	0.0	0.0	0.0	1.0	0.0
102348	19.0	6.0	1.0	6.0	6.0	3.0	1.0	7.0	12.0	15.0	5.0	16.0	1.0	10.0	22.0	11.0	18.0	8.0	3.0	29.0	135.0	16.0	2.0	0.0	0.0	1.0	15.0	6.0	20.0	1.0	7.0	10.0	4.0	1.0	0.0	3.0	40.0	0.0	2.0	11.0	11.0	1.0	1.0	0.0	0.0	3.0	1.0	4.0	2.0
346019	1.0	118.0	1.0	14.0	2.0	1.0	0.0	0.0	1.0	13.0	217.0	15.0	44.0	16.0	3.0	9.0	0.0	9.0	19.0	10.0	11.0	12.0	13.0	178.0	14.0	16.0	14.0	17.0	15.0	25.0	1.0	11.0	11.0	42.0	15.0	5.0	13.0	113.0	10.0	12.0	9.0	0.0	171.0	66.0	13.0	0.0	78.0	20.0	22.0
548253	5.0	0.0	3.0	4.0	3.0	3.0	3.0	3.0	7.0	7.0	0.0	0.0	9.0	6.0	6.0	6.0	7.0	1.0	5.0	10.0	17.0	5.0	5.0	10.0	191.0	3.0	8.0	4.0	4.0	3.0	1.0	5.0	2.0	2.0	9.0	4.0	3.0	0.0	4.0	11.0	1.0	0.0	2.0	0.0	0.0	0.0	0.0	7.0	5.0
567669	0.0	1.0	1.0	1.0	4.0	0.0	0.0	0.0	2.0	0.0	1.0	9.0	1.0	2.0	2.0	1.0	1.0	15.0	1.0	1.0	0.0	0.0	2.0	1.0	2.0	28.0	1.0	2.0	11.0	0.0	1.0	29.0	0.0	1.0	6.0	1.0	0.0	1.0	2.0	0.0	1.0	1.0	1.0	0.0	0.0	0.0	5.0	1.0	1.0
575392	147.0	0.0	369.0	1.0	95.0	328.0	84.0	112.0	112.0	1.0	1.0	0.0	0.0	1.0	94.0	0.0	129.0	6.0	88.0	9.0	2.0	3.0	1.0	0.0	11.0	0.0	3.0	0.0	1.0	0.0	142.0	1.0	0.0	3.0	0.0	114.0	2.0	1.0	0.0	3.0	1.0	880.0	0.0	0.0	1.0	718.0	0.0	1.0	1.0
287984	0.0	0.0	0.0	1.0	1.0	0.0	1.0	0.0	0.0	0.0	0.0	1.0	0.0	0.0	0.0	0.0	4.0	2.0	28.0	1.0	3.0	0.0	1.0	1.0	40.0	0.0	3.0	2.0	9.0	1.0	0.0	0.0	0.0	2.0	1.0	0.0	0.0	1.0	0.0	2.0	0.0	0.0	0.0	0.0	1.0	0.0	3.0	0.0	0.0
606419	5.0	0.0	0.0	3.0	2.0	0.0	0.0	2.0	7.0	2.0	1.0	3.0	6.0	5.0	1.0	8.0	22.0	19.0	0.0	2.0	1.0	1.0	3.0	0.0	2.0	5.0	0.0	3.0	37.0	1.0	3.0	2.0	1.0	1.0	3.0	3.0	1.0	0.0	2.0	4.0	2.0	0.0	2.0	3.0	0.0	0.0	10.0	5.0	2.0
882028	89.0	0.0	1.0	0.0	2.0	0.0	0.0	3.0	5.0	0.0	0.0	3.0	0.0	0.0	0.0	2.0	40.0	0.0	2.0	0.0	0.0	0.0	1.0	0.0	1.0	0.0	0.0	0.0	0.0	0.0	4.0	0.0	1.0	0.0	0.0	4.0	0.0	0.0	0.0	1.0	1.0	0.0	1.0	0.0	0.0	0.0	0.0	0.0	0.0
370368	3.0	11.0	3.0	9.0	3.0	1.0	1.0	2.0	4.0	5.0	0.0	8.0	1.0	3.0	1.0	12.0	11.0	13.0	1.0	10.0	13.0	20.0	1.0	0.0	9.0	0.0	33.0	2.0	22.0	2.0	1.0	127.0	5.0	1.0	6.0	3.0	2.0	1.0	4.0	20.0	8.0	1.0	1.0	0.0	0.0	1.0	1.0	0.0	7.0
342749	10.0	1.0	2.0	2.0	3.0	0.0	1.0	9.0	4.0	6.0	1.0	4.0	19.0	5.0	10.0	2.0	5.0	15.0	0.0	3.0	3.0	1.0	1.0	0.0	1.0	0.0	0.0	1.0	5.0	0.0	18.0	2.0	3.0	0.0	0.0	5.0	0.0	0.0	3.0	1.0	1.0	0.0	0.0	2.0	0.0	0.0	0.0	0.0	0.0
1009440	0.0	3.0	0.0	4.0	1.0	0.0	1.0	3.0	3.0	5.0	5.0	2.0	0.0	1.0	3.0	4.0	1.0	9.0	23.0	11.0	3.0	1.0	2.0	0.0	1.0	1.0	2.0	3.0	11.0	0.0	5.0	7.0	1.0	0.0	2.0	3.0	0.0	0.0	2.0	12.0	4.0	0.0	0.0	0.0	0.0	0.0	1.0	5.0	5.0
162144	5.0	2.0	3.0	1.0	18.0	1.0	3.0	1.0	9.0	10.0	0.0	0.0	19.0	0.0	8.0	3.0	12.0	0.0	1.0	2.0	1.0	1.0	0.0	1.0	0.0	2.0	7.0	3.0	2.0	0.0	1.0	0.0	2.0	0.0	0.0	1.0	0.0	0.0	0.0	6.0	1.0	2.0	0.0	1.0	0.0	2.0	1.0	13.0	5.0
1049387	4.0	8.0	18.0	9.0	4.0	3.0	6.0	4.0	4.0	2.0	6.0	6.0	2.0	1.0	3.0	4.0	6.0	26.0	1.0	2.0	0.0	5.0	9.0	2.0	6.0	5.0	0.0	9.0	17.0	0.0	12.0	2.0	4.0	1.0	126.0	3.0	2.0	0.0	1.0	38.0	4.0	2.0	0.0	2.0	7.0	0.0	32.0	85.0	107.0
922912	2.0	0.0	0.0	0.0	2.0	0.0	0.0	220.0	11.0	0.0	0.0	0.0	0.0	0.0	2.0	0.0	2.0	0.0	0.0	0.0	0.0	0.0	0.0	0.0	0.0	0.0	0.0	0.0	0.0	0.0	0.0	0.0	0.0	0.0	0.0	1.0	0.0	0.0	0.0	0.0	0.0	0.0	0.0	0.0	0.0	0.0	0.0	0.0	0.0
194440	4.0	0.0	0.0	0.0	0.0	1.0	0.0	12.0	122.0	0.0	0.0	0.0	0.0	0.0	1.0	0.0	2.0	0.0	0.0	0.0	0.0	0.0	0.0	0.0	0.0	0.0	0.0	0.0	0.0	0.0	1.0	0.0	0.0	1.0	0.0	2.0	0.0	0.0	1.0	0.0	0.0	0.0	0.0	0.0	0.0	0.0	0.0	0.0	0.0
1123215	11.0	45.0	0.0	12.0	13.0	2.0	2.0	7.0	26.0	25.0	5.0	3.0	1.0	8.0	9.0	50.0	17.0	3.0	1.0	17.0	4.0	50.0	20.0	1.0	4.0	3.0	49.0	22.0	34.0	6.0	5.0	6.0	87.0	2.0	2.0	3.0	3.0	1.0	5.0	27.0	2.0	1.0	1.0	2.0	0.0	1.0	2.0	3.0	0.0
182970	0.0	0.0	1.0	2.0	0.0	0.0	0.0	1.0	1.0	0.0	0.0	0.0	1.0	1.0	1.0	0.0	4.0	5.0	0.0	2.0	1.0	0.0	1.0	0.0	0.0	0.0	0.0	0.0	0.0	1.0	0.0	0.0	0.0	35.0	2.0	3.0	0.0	0.0	0.0	0.0	0.0	1.0	0.0	0.0	3.0	0.0	2.0	3.0	0.0
158633	25.0	1.0	1.0	6.0	4.0	0.0	1.0	23.0	15.0	0.0	1.0	33.0	5.0	16.0	5.0	17.0	46.0	4.0	0.0	11.0	6.0	22.0	10.0	0.0	1.0	6.0	8.0	2.0	114.0	1.0	32.0	159.0	2.0	3.0	0.0	13.0	3.0	2.0	134.0	0.0	15.0	2.0	3.0	4.0	0.0	1.0	0.0	2.0	0.0
593555	0.0	2.0	0.0	2.0	0.0	0.0	0.0	0.0	1.0	3.0	1.0	1.0	1.0	0.0	0.0	0.0	0.0	0.0	0.0	1.0	1.0	1.0	0.0	0.0	261.0	1.0	0.0	0.0	1.0	0.0	0.0	5.0	2.0	1.0	0.0	0.0	2.0	0.0	1.0	1.0	1.0	0.0	2.0	0.0	0.0	0.0	0.0	0.0	0.0
509511	8.0	0.0	1.0	0.0	4.0	4.0	5.0	8.0	7.0	1.0	0.0	0.0	0.0	0.0	2.0	2.0	2.0	0.0	4.0	0.0	1.0	1.0	0.0	0.0	0.0	0.0	0.0	0.0	0.0	0.0	367.0	0.0	0.0	2.0	0.0	5.0	1.0	0.0	0.0	0.0	0.0	3.0	0.0	0.0	0.0	1.0	2.0	0.0	0.0
731707	245.0	21.0	366.0	73.0	338.0	1270.0	628.0	83.0	141.0	81.0	7.0	39.0	4.0	13.0	166.0	34.0	167.0	22.0	160.0	19.0	9.0	19.0	35.0	9.0	11.0	43.0	20.0	50.0	26.0	6.0	170.0	6.0	34.0	9.0	8.0	134.0	31.0	4.0	4.0	138.0	9.0	66.0	3.0	4.0	5.0	233.0	13.0	8.0	6.0
850135	59.0	18.0	17.0	78.0	18.0	12.0	26.0	10.0	10.0	46.0	9.0	30.0	8.0	14.0	18.0	11.0	7.0	144.0	21.0	15.0	44.0	3.0	28.0	5.0	13.0	7.0	20.0	32.0	60.0	5.0	30.0	3.0	22.0	2.0	3.0	16.0	8.0	2.0	32.0	32.0	4.0	3.0	3.0	4.0	8.0	4.0	8.0	45.0	20.0
1128226	0.0	2.0	0.0	7.0	0.0	0.0	0.0	0.0	0.0	2.0	0.0	1.0	9.0	3.0	0.0	10.0	0.0	7.0	0.0	9.0	63.0	6.0	5.0	33.0	12.0	3.0	2.0	3.0	10.0	2.0	0.0	13.0	6.0	8.0	1.0	0.0	5.0	9.0	13.0	4.0	2.0	0.0	6.0	13.0	0.0	0.0	0.0	1.0	1.0
4472608	3.0	0.0	67.0	2.0	1.0	1.0	15.0	4.0	4.0	1.0	0.0	0.0	1.0	1.0	5.0	1.0	3.0	4.0	1.0	0.0	0.0	1.0	0.0	0.0	0.0	1.0	1.0	0.0	1.0	0.0	2.0	0.0	20.0	0.0	20.0	3.0	1.0	0.0	0.0	0.0	0.0	1.0	0.0	0.0	1.0	0.0	3.0	0.0	0.0
1044436	4.0	0.0	2.0	19.0	1.0	0.0	0.0	1.0	0.0	0.0	0.0	0.0	2.0	3.0	4.0	1.0	14.0	20.0	1.0	13.0	0.0	5.0	5.0	0.0	1.0	1.0	2.0	3.0	9.0	6.0	1.0	6.0	5.0	1.0	0.0	1.0	0.0	0.0	1.0	1.0	0.0	0.0	0.0	1.0	0.0	1.0	0.0	15.0	0.0
1053775	5.0	6.0	2.0	7.0	3.0	0.0	0.0	2.0	3.0	5.0	0.0	7.0	5.0	8.0	8.0	16.0	11.0	8.0	0.0	9.0	6.0	14.0	10.0	1.0	0.0	4.0	14.0	21.0	19.0	0.0	2.0	132.0	3.0	1.0	1.0	0.0	3.0	0.0	41.0	7.0	10.0	0.0	2.0	0.0	0.0	1.0	0.0	0.0	0.0
645617	1.0	1.0	0.0	1.0	2.0	1.0	1.0	0.0	0.0	0.0	4.0	0.0	0.0	1.0	1.0	6.0	3.0	11.0	298.0	0.0	1.0	1.0	0.0	0.0	0.0	0.0	0.0	2.0	0.0	0.0	0.0	0.0	1.0	0.0	0.0	0.0	0.0	0.0	0.0	1.0	0.0	0.0	0.0	1.0	0.0	1.0	0.0	0.0	0.0
688934	11.0	13.0	0.0	55.0	3.0	0.0	2.0	2.0	6.0	9.0	6.0	6.0	2.0	15.0	20.0	5.0	4.0	6.0	5.0	7.0	0.0	19.0	19.0	1.0	2.0	3.0	13.0	4.0	21.0	0.0	2.0	1.0	14.0	4.0	2.0	33.0	3.0	0.0	2.0	2.0	2.0	2.0	1.0	1.0	5.0	0.0	3.0	2.0	1.0
66930	0.0	2.0	0.0	2.0	4.0	1.0	3.0	1.0	2.0	4.0	0.0	3.0	0.0	3.0	3.0	8.0	0.0	0.0	2.0	10.0	2.0	9.0	8.0	1.0	1.0	1.0	9.0	2.0	9.0	2.0	3.0	0.0	9.0	0.0	0.0	0.0	1.0	0.0	2.0	3.0	1.0	0.0	0.0	0.0	0.0	0.0	0.0	0.0	0.0
572097	8.0	5.0	3.0	36.0	26.0	9.0	0.0	10.0	12.0	5.0	2.0	3.0	13.0	13.0	17.0	15.0	15.0	26.0	1.0	25.0	90.0	13.0	19.0	0.0	3.0	16.0	2.0	9.0	3.0	2.0	5.0	7.0	9.0	3.0	0.0	23.0	3.0	1.0	61.0	1.0	2.0	1.0	1.0	3.0	0.0	0.0	1.0	4.0	9.0
968346	11.0	4.0	2.0	14.0	0.0	3.0	0.0	0.0	1.0	1.0	2.0	5.0	3.0	2.0	4.0	1.0	0.0	1.0	1.0	5.0	2.0	3.0	1.0	0.0	3.0	1.0	0.0	5.0	17.0	3.0	0.0	2.0	2.0	3.0	0.0	5.0	1.0	1.0	18.0	4.0	1.0	0.0	0.0	0.0	0.0	0.0	0.0	0.0	0.0
221299	0.0	1.0	0.0	3.0	0.0	0.0	0.0	0.0	0.0	3.0	1.0	1.0	1.0	286.0	0.0	11.0	0.0	1.0	0.0	3.0	10.0	5.0	5.0	1.0	4.0	5.0	1.0	3.0	6.0	5.0	0.0	3.0	2.0	1.0	0.0	0.0	3.0	0.0	5.0	5.0	2.0	0.0	2.0	2.0	0.0	0.0	1.0	0.0	1.0
563369	162.0	231.0	163.0	123.0	547.0	37.0	913.0	55.0	87.0	93.0	101.0	170.0	73.0	110.0	56.0	98.0	826.0	250.0	291.0	139.0	208.0	85.0	96.0	27.0	418.0	1074.0	275.0	341.0	91.0	150.0	198.0	242.0	582.0	81.0	629.0	96.0	459.0	20.0	419.0	118.0	537.0	66.0	34.0	23.0	270.0	14.0	421.0	557.0	683.0
4434699	2.0	0.0	0.0	0.0	364.0	2.0	0.0	16.0	7.0	0.0	0.0	0.0	1.0	0.0	3.0	0.0	2.0	0.0	0.0	0.0	0.0	0.0	2.0	0.0	0.0	0.0	0.0	1.0	1.0	0.0	1.0	0.0	0.0	0.0	0.0	6.0	1.0	0.0	0.0	3.0	0.0	1.0	0.0	0.0	0.0	0.0	0.0	0.0	0.0
561885	7.0	43.0	8.0	18.0	15.0	0.0	6.0	5.0	12.0	9.0	17.0	9.0	2.0	27.0	19.0	61.0	8.0	8.0	1.0	9.0	6.0	70.0	36.0	1.0	9.0	3.0	39.0	9.0	57.0	5.0	2.0	12.0	52.0	2.0	4.0	7.0	3.0	4.0	3.0	29.0	8.0	5.0	0.0	1.0	0.0	3.0	1.0	5.0	6.0
558152	29.0	0.0	2.0	6.0	6.0	2.0	1.0	2.0	55.0	2.0	0.0	2.0	0.0	2.0	3.0	4.0	5.0	19.0	0.0	148.0	4.0	2.0	4.0	0.0	3.0	1.0	4.0	8.0	1.0	0.0	0.0	2.0	3.0	0.0	6.0	2.0	3.0	0.0	0.0	2.0	1.0	2.0	0.0	0.0	2.0	1.0	35.0	100.0	47.0
310247	1.0	1.0	0.0	3.0	0.0	0.0	0.0	0.0	0.0	1.0	0.0	1.0	0.0	0.0	1.0	1.0	0.0	4.0	0.0	1.0	1.0	0.0	0.0	0.0	0.0	3.0	1.0	2.0	1.0	383.0	0.0	1.0	0.0	14.0	0.0	0.0	1.0	0.0	2.0	0.0	0.0	0.0	3.0	1.0	0.0	0.0	1.0	1.0	0.0
817783	15.0	12.0	6.0	20.0	9.0	6.0	4.0	12.0	18.0	14.0	2.0	11.0	5.0	12.0	8.0	16.0	18.0	14.0	101.0	24.0	68.0	17.0	16.0	62.0	147.0	6.0	23.0	16.0	13.0	5.0	4.0	15.0	16.0	5.0	51.0	20.0	8.0	2.0	12.0	94.0	1.0	4.0	4.0	2.0	5.0	3.0	33.0	24.0	41.0
572629	2.0	2.0	2.0	2.0	4.0	11.0	5.0	2.0	5.0	8.0	0.0	2.0	0.0	0.0	3.0	1.0	2.0	0.0	1.0	2.0	5.0	1.0	3.0	0.0	1.0	6.0	10.0	7.0	1.0	2.0	0.0	2.0	3.0	0.0	0.0	1.0	6.0	0.0	11.0	16.0	2.0	1.0	0.0	4.0	0.0	4.0	1.0	0.0	1.0
553981	12.0	24.0	6.0	16.0	5.0	2.0	0.0	3.0	26.0	9.0	4.0	9.0	8.0	14.0	7.0	36.0	9.0	10.0	0.0	30.0	10.0	14.0	36.0	1.0	10.0	7.0	25.0	11.0	29.0	7.0	8.0	9.0	75.0	3.0	1.0	2.0	7.0	0.0	9.0	32.0	2.0	3.0	1.0	3.0	0.0	4.0	3.0	12.0	13.0
798097	6.0	39.0	2.0	24.0	12.0	5.0	1.0	8.0	6.0	10.0	5.0	21.0	4.0	21.0	14.0	42.0	18.0	15.0	3.0	16.0	10.0	41.0	53.0	0.0	8.0	11.0	25.0	40.0	101.0	4.0	3.0	11.0	15.0	0.0	3.0	1.0	3.0	0.0	14.0	25.0	15.0	0.0	4.0	1.0	0.0	0.0	1.0	3.0	7.0
1111294	146.0	206.0	28.0	290.0	71.0	24.0	41.0	61.0	293.0	126.0	116.0	108.0	32.0	379.0	260.0	434.0	65.0	114.0	110.0	226.0	62.0	599.0	391.0	54.0	90.0	69.0	3234.0	119.0	102.0	105.0	41.0	56.0	525.0	40.0	46.0	265.0	105.0	19.0	157.0	136.0	88.0	26.0	31.0	18.0	62.0	5.0	56.0	62.0	36.0
746679	1.0	21.0	0.0	96.0	1.0	0.0	0.0	1.0	2.0	37.0	12.0	21.0	5.0	1835.0	5.0	38.0	2.0	4.0	13.0	31.0	18.0	35.0	751.0	20.0	24.0	17.0	59.0	23.0	32.0	16.0	0.0	16.0	64.0	14.0	5.0	0.0	19.0	6.0	19.0	20.0	271.0	0.0	15.0	3.0	8.0	0.0	3.0	4.0	0.0
543416	14.0	1.0	98.0	7.0	11.0	14.0	22.0	9.0	10.0	11.0	1.0	2.0	0.0	1.0	9.0	4.0	12.0	11.0	3.0	69.0	73.0	4.0	4.0	1.0	3.0	1.0	3.0	5.0	3.0	2.0	3.0	0.0	6.0	0.0	32.0	8.0	35.0	0.0	2.0	1.0	3.0	5.0	0.0	0.0	3.0	2.0	70.0	46.0	11.0
487725	115.0	7.0	3.0	15.0	45.0	14.0	5.0	37.0	113.0	5.0	13.0	31.0	2.0	34.0	171.0	71.0	42.0	39.0	7.0	12.0	22.0	93.0	38.0	0.0	5.0	34.0	6.0	13.0	16.0	3.0	8.0	3.0	15.0	3.0	11.0	34.0	5.0	0.0	13.0	10.0	7.0	3.0	1.0	1.0	0.0	5.0	20.0	30.0	29.0
617833	25.0	2.0	1.0	3.0	0.0	0.0	0.0	0.0	1.0	0.0	0.0	0.0	0.0	41.0	0.0	3.0	1.0	2.0	0.0	0.0	0.0	7.0	9.0	0.0	3.0	2.0	6.0	3.0	15.0	0.0	0.0	0.0	5.0	0.0	0.0	1.0	2.0	0.0	2.0	0.0	57.0	0.0	0.0	2.0	0.0	0.0	6.0	0.0	0.0
224494	0.0	0.0	1.0	1.0	0.0	2.0	0.0	7.0	5.0	0.0	1.0	2.0	1.0	6.0	4.0	3.0	9.0	1.0	4.0	6.0	0.0	8.0	5.0	0.0	6.0	1.0	1.0	1.0	2.0	2.0	7.0	1.0	3.0	3.0	0.0	3.0	0.0	0.0	3.0	1.0	0.0	2.0	0.0	2.0	1.0	2.0	0.0	1.0	0.0
575562	5.0	32.0	20.0	24.0	172.0	4.0	36.0	7.0	4.0	76.0	4.0	28.0	3.0	12.0	7.0	20.0	52.0	17.0	5.0	17.0	14.0	12.0	24.0	9.0	58.0	155.0	33.0	48.0	36.0	5.0	17.0	10.0	14.0	6.0	41.0	14.0	60.0	6.0	111.0	159.0	65.0	3.0	8.0	2.0	9.0	1.0	10.0	18.0	4.0
754410	4.0	0.0	2.0	8.0	6.0	1.0	0.0	4.0	3.0	10.0	2.0	5.0	10.0	1.0	3.0	12.0	9.0	2.0	1.0	4.0	0.0	10.0	5.0	1.0	1.0	0.0	0.0	5.0	2.0	0.0	2.0	2.0	1.0	0.0	0.0	1.0	0.0	0.0	1.0	4.0	7.0	0.0	0.0	0.0	0.0	0.0	0.0	13.0	0.0
4318989	0.0	0.0	0.0	0.0	1.0	0.0	0.0	1.0	3.0	3.0	0.0	1.0	0.0	2.0	17.0	2.0	1.0	4.0	0.0	0.0	1.0	5.0	4.0	0.0	0.0	0.0	1.0	1.0	2.0	1.0	0.0	0.0	2.0	0.0	0.0	0.0	0.0	0.0	1.0	2.0	1.0	0.0	1.0	0.0	1.0	0.0	0.0	1.0	1.0
534204	1.0	3.0	0.0	6.0	3.0	0.0	3.0	0.0	1.0	1.0	1.0	14.0	1.0	2.0	0.0	1.0	2.0	19.0	0.0	3.0	2.0	0.0	3.0	0.0	2.0	5.0	6.0	4.0	3.0	1.0	3.0	7.0	1.0	3.0	4.0	0.0	5.0	0.0	10.0	13.0	116.0	0.0	1.0	0.0	2.0	0.0	8.0	5.0	6.0
2561267	0.0	2.0	0.0	1.0	0.0	0.0	0.0	0.0	0.0	2.0	0.0	1.0	0.0	1.0	0.0	1.0	0.0	2.0	0.0	2.0	1.0	0.0	0.0	0.0	2.0	2.0	2.0	0.0	1.0	48.0	0.0	0.0	0.0	1.0	0.0	1.0	1.0	0.0	0.0	0.0	1.0	0.0	0.0	0.0	0.0	0.0	2.0	4.0	0.0
171397	21.0	1.0	2.0	12.0	41.0	5.0	1.0	240.0	60.0	0.0	2.0	14.0	3.0	18.0	30.0	38.0	31.0	6.0	13.0	3.0	42.0	60.0	22.0	0.0	0.0	4.0	4.0	30.0	6.0	3.0	8.0	3.0	10.0	1.0	3.0	2.0	4.0	0.0	41.0	4.0	2.0	3.0	0.0	1.0	0.0	0.0	0.0	58.0	1.0
611460	4.0	0.0	7.0	1.0	9.0	0.0	297.0	3.0	5.0	22.0	0.0	0.0	0.0	1.0	2.0	0.0	10.0	0.0	8.0	0.0	4.0	0.0	2.0	0.0	0.0	0.0	0.0	1.0	0.0	0.0	2.0	0.0	1.0	0.0	0.0	3.0	0.0	1.0	0.0	0.0	1.0	1.0	0.0	1.0	2.0	1.0	2.0	0.0	5.0
532569	2.0	6.0	0.0	1.0	1.0	0.0	1.0	2.0	0.0	0.0	4.0	1.0	0.0	20.0	1.0	0.0	0.0	3.0	1.0	5.0	4.0	4.0	4.0	1.0	5.0	4.0	1.0	1.0	2.0	0.0	1.0	9.0	4.0	5.0	1.0	0.0	3.0	0.0	2.0	0.0	7.0	0.0	2.0	0.0	3.0	0.0	1.0	5.0	3.0
591499	1.0	2.0	1.0	3.0	10.0	0.0	0.0	1.0	4.0	0.0	1.0	3.0	0.0	2.0	1.0	0.0	4.0	10.0	6.0	6.0	0.0	0.0	1.0	0.0	1.0	3.0	1.0	0.0	8.0	5.0	10.0	2.0	0.0	0.0	4.0	1.0	0.0	0.0	0.0	5.0	1.0	1.0	0.0	0.0	2.0	0.0	4.0	0.0	0.0
616402	3.0	0.0	1.0	8.0	4.0	1.0	4.0	1.0	7.0	6.0	2.0	11.0	1.0	24.0	10.0	16.0	5.0	0.0	3.0	5.0	2.0	12.0	33.0	0.0	3.0	1.0	1.0	22.0	6.0	0.0	2.0	2.0	8.0	0.0	0.0	1.0	2.0	0.0	3.0	3.0	1.0	1.0	1.0	1.0	0.0	1.0	0.0	0.0	0.0
2693230	101.0	3.0	5.0	7.0	43.0	3.0	4.0	22.0	68.0	7.0	1.0	2.0	2.0	9.0	64.0	38.0	80.0	22.0	4.0	11.0	10.0	44.0	12.0	0.0	31.0	13.0	2.0	5.0	11.0	5.0	32.0	16.0	7.0	1.0	2.0	83.0	35.0	0.0	6.0	6.0	15.0	2.0	1.0	0.0	0.0	3.0	7.0	11.0	14.0
4475022	1.0	2.0	0.0	17.0	4.0	0.0	0.0	2.0	0.0	1.0	1.0	3.0	9.0	2.0	1.0	1.0	1.0	6.0	5.0	7.0	3.0	2.0	9.0	0.0	1.0	1.0	25.0	32.0	5.0	1.0	1.0	0.0	2.0	1.0	0.0	1.0	3.0	0.0	1.0	3.0	1.0	0.0	1.0	0.0	1.0	0.0	1.0	0.0	1.0
150689	1.0	5.0	4.0	5.0	10.0	3.0	2.0	0.0	4.0	6.0	1.0	2.0	1.0	10.0	6.0	56.0	1.0	0.0	2.0	20.0	2.0	6.0	7.0	1.0	0.0	0.0	5.0	23.0	63.0	0.0	0.0	15.0	1.0	0.0	6.0	3.0	3.0	0.0	4.0	11.0	8.0	0.0	0.0	1.0	0.0	1.0	5.0	0.0	0.0
821080	0.0	2.0	0.0	5.0	0.0	0.0	0.0	0.0	3.0	3.0	0.0	4.0	1.0	72.0	0.0	3.0	2.0	1.0	6.0	2.0	1.0	2.0	25.0	4.0	0.0	1.0	5.0	1.0	1.0	1.0	2.0	0.0	5.0	0.0	1.0	1.0	0.0	0.0	0.0	4.0	8.0	0.0	3.0	2.0	0.0	0.0	1.0	0.0	1.0
162188	5.0	0.0	0.0	6.0	5.0	2.0	0.0	8.0	3.0	1.0	0.0	1.0	1.0	5.0	8.0	9.0	9.0	13.0	2.0	3.0	2.0	11.0	3.0	0.0	28.0	1.0	2.0	4.0	1.0	0.0	1.0	17.0	1.0	1.0	0.0	2.0	17.0	0.0	0.0	0.0	1.0	0.0	0.0	1.0	0.0	0.0	0.0	0.0	1.0
814232	4.0	3.0	0.0	35.0	3.0	3.0	0.0	2.0	2.0	0.0	2.0	3.0	2.0	2.0	2.0	2.0	6.0	22.0	2.0	8.0	1.0	0.0	6.0	0.0	2.0	2.0	1.0	0.0	3.0	1.0	2.0	0.0	0.0	0.0	0.0	3.0	0.0	0.0	12.0	1.0	0.0	1.0	0.0	0.0	0.0	0.0	0.0	0.0	0.0
273400	3.0	4.0	1.0	0.0	0.0	0.0	0.0	0.0	2.0	1.0	0.0	0.0	1.0	0.0	4.0	12.0	3.0	9.0	45.0	1.0	0.0	1.0	2.0	1.0	1.0	2.0	1.0	1.0	3.0	0.0	1.0	0.0	4.0	3.0	2.0	2.0	0.0	0.0	2.0	1.0	0.0	2.0	0.0	2.0	2.0	0.0	1.0	1.0	2.0
511866	0.0	1.0	0.0	8.0	0.0	0.0	0.0	0.0	0.0	45.0	1.0	2.0	2.0	5.0	0.0	4.0	0.0	0.0	0.0	2.0	2.0	2.0	7.0	0.0	6.0	4.0	1.0	170.0	3.0	3.0	0.0	0.0	3.0	1.0	0.0	0.0	0.0	0.0	1.0	3.0	2.0	0.0	0.0	6.0	0.0	1.0	0.0	0.0	0.0
556126	0.0	0.0	0.0	0.0	0.0	0.0	0.0	0.0	0.0	0.0	0.0	0.0	0.0	0.0	0.0	0.0	0.0	1.0	0.0	1.0	12.0	0.0	0.0	0.0	0.0	0.0	0.0	1.0	0.0	123.0	0.0	0.0	0.0	3.0	0.0	1.0	0.0	0.0	0.0	0.0	0.0	0.0	1.0	1.0	0.0	0.0	0.0	0.0	0.0
558264	2.0	39.0	1.0	17.0	5.0	2.0	5.0	1.0	1.0	6.0	17.0	5.0	7.0	9.0	1.0	2.0	1.0	3.0	6.0	9.0	8.0	3.0	2.0	10.0	2.0	2.0	6.0	8.0	11.0	3.0	0.0	1.0	5.0	3.0	8.0	8.0	5.0	14.0	2.0	32.0	2.0	3.0	11.0	2.0	5.0	0.0	20.0	13.0	11.0
1082539	0.0	3.0	1.0	3.0	0.0	0.0	0.0	0.0	0.0	4.0	1.0	4.0	1.0	5.0	1.0	7.0	1.0	14.0	4.0	2.0	2.0	4.0	2.0	0.0	1.0	22.0	8.0	3.0	5.0	3.0	3.0	1.0	1.0	3.0	1.0	7.0	11.0	0.0	18.0	1.0	2.0	0.0	0.0	1.0	2.0	0.0	6.0	9.0	8.0
241110	6.0	1.0	0.0	2.0	10.0	0.0	0.0	3.0	6.0	4.0	0.0	4.0	0.0	9.0	10.0	13.0	1.0	3.0	0.0	1.0	1.0	10.0	15.0	2.0	0.0	0.0	3.0	13.0	50.0	0.0	0.0	6.0	3.0	1.0	0.0	0.0	1.0	0.0	2.0	4.0	6.0	0.0	1.0	0.0	0.0	1.0	0.0	2.0	30.0
544711	6.0	0.0	0.0	30.0	7.0	0.0	0.0	0.0	5.0	0.0	3.0	3.0	3.0	2.0	7.0	3.0	0.0	0.0	13.0	1.0	18.0	0.0	2.0	1.0	0.0	2.0	0.0	19.0	1.0	2.0	0.0	3.0	4.0	1.0	0.0	1.0	0.0	0.0	2.0	1.0	0.0	1.0	0.0	0.0	0.0	0.0	0.0	0.0	0.0
965129	166.0	16.0	11.0	41.0	78.0	21.0	11.0	163.0	176.0	13.0	15.0	44.0	8.0	68.0	195.0	127.0	92.0	79.0	45.0	165.0	55.0	138.0	54.0	4.0	28.0	117.0	26.0	55.0	61.0	5.0	21.0	21.0	25.0	3.0	77.0	158.0	46.0	3.0	98.0	23.0	62.0	9.0	2.0	17.0	6.0	11.0	217.0	101.0	239.0
1101451	8.0	3.0	1.0	7.0	1.0	0.0	0.0	1.0	1.0	4.0	3.0	5.0	1.0	11.0	2.0	10.0	12.0	16.0	28.0	9.0	37.0	5.0	17.0	2.0	40.0	225.0	16.0	3.0	25.0	3.0	24.0	17.0	1.0	8.0	41.0	6.0	147.0	2.0	23.0	1.0	1.0	0.0	3.0	7.0	6.0	3.0	14.0	19.0	10.0
295086	0.0	3.0	2.0	5.0	1.0	1.0	2.0	1.0	0.0	6.0	0.0	0.0	1.0	1.0	0.0	0.0	0.0	0.0	0.0	1.0	0.0	1.0	0.0	1.0	2.0	2.0	16.0	1.0	3.0	0.0	0.0	0.0	0.0	0.0	0.0	0.0	2.0	1.0	1.0	48.0	1.0	0.0	0.0	1.0	4.0	0.0	0.0	2.0	1.0
833502	3.0	22.0	4.0	15.0	2.0	2.0	16.0	3.0	3.0	11.0	7.0	67.0	5.0	11.0	7.0	14.0	5.0	40.0	2.0	34.0	9.0	12.0	13.0	9.0	32.0	13.0	14.0	37.0	7.0	23.0	7.0	15.0	36.0	5.0	28.0	5.0	47.0	1.0	8.0	15.0	49.0	4.0	1.0	1.0	56.0	0.0	36.0	47.0	60.0
803885	8.0	4.0	1.0	17.0	7.0	2.0	6.0	2.0	8.0	3.0	0.0	5.0	1.0	2.0	1.0	3.0	6.0	10.0	1.0	7.0	0.0	2.0	22.0	1.0	3.0	2.0	1.0	5.0	29.0	1.0	8.0	0.0	5.0	0.0	8.0	0.0	1.0	0.0	6.0	5.0	0.0	9.0	2.0	0.0	7.0	2.0	7.0	117.0	72.0
606965	2.0	0.0	8.0	8.0	7.0	5.0	42.0	1.0	1.0	1.0	1.0	6.0	0.0	3.0	0.0	2.0	8.0	0.0	0.0	0.0	1.0	1.0	0.0	1.0	0.0	0.0	1.0	1.0	1.0	0.0	2.0	2.0	2.0	0.0	0.0	2.0	1.0	0.0	2.0	9.0	0.0	5.0	1.0	2.0	1.0	2.0	3.0	1.0	13.0
557983	1.0	1.0	2.0	49.0	1.0	0.0	0.0	2.0	4.0	1.0	2.0	3.0	1.0	2.0	1.0	0.0	15.0	35.0	20.0	66.0	3.0	2.0	0.0	0.0	2.0	2.0	6.0	9.0	2.0	1.0	14.0	0.0	3.0	2.0	0.0	0.0	4.0	0.0	2.0	1.0	0.0	0.0	0.0	0.0	0.0	0.0	0.0	6.0	1.0
1110763	2.0	10.0	3.0	6.0	0.0	4.0	1.0	0.0	1.0	7.0	2.0	1.0	1.0	2.0	1.0	3.0	55.0	2.0	0.0	2.0	0.0	2.0	7.0	0.0	0.0	1.0	8.0	1.0	0.0	0.0	2.0	2.0	3.0	0.0	0.0	13.0	0.0	1.0	11.0	2.0	3.0	0.0	0.0	0.0	0.0	0.0	123.0	5.0	0.0
352392	1.0	0.0	3.0	12.0	0.0	0.0	3.0	0.0	0.0	2.0	0.0	3.0	0.0	2.0	0.0	8.0	1.0	0.0	0.0	0.0	2.0	1.0	1.0	0.0	0.0	0.0	1.0	5.0	1.0	2.0	0.0	0.0	0.0	0.0	1.0	1.0	0.0	0.0	0.0	0.0	3.0	1.0	0.0	0.0	0.0	0.0	1.0	0.0	0.0
863942	24.0	0.0	2.0	4.0	5.0	3.0	4.0	6.0	7.0	1.0	0.0	2.0	0.0	1.0	5.0	2.0	5.0	19.0	7.0	1.0	0.0	3.0	2.0	0.0	0.0	10.0	0.0	1.0	6.0	0.0	12.0	0.0	1.0	0.0	1.0	6.0	37.0	1.0	0.0	1.0	1.0	0.0	0.0	1.0	0.0	1.0	3.0	26.0	14.0
114587	20.0	3.0	0.0	9.0	5.0	3.0	0.0	44.0	48.0	3.0	0.0	7.0	10.0	13.0	9.0	30.0	20.0	29.0	22.0	18.0	10.0	8.0	17.0	2.0	8.0	3.0	13.0	2.0	16.0	1.0	16.0	14.0	2.0	5.0	1.0	3.0	4.0	1.0	11.0	0.0	1.0	0.0	1.0	2.0	0.0	0.0	2.0	5.0	1.0
250794	8.0	0.0	0.0	6.0	5.0	4.0	0.0	14.0	7.0	5.0	0.0	5.0	1.0	4.0	8.0	2.0	16.0	0.0	1.0	36.0	3.0	10.0	6.0	3.0	3.0	3.0	3.0	40.0	1.0	1.0	7.0	0.0	3.0	5.0	0.0	5.0	1.0	1.0	4.0	2.0	2.0	0.0	1.0	0.0	0.0	0.0	1.0	0.0	1.0
240075	12.0	0.0	0.0	2.0	13.0	1.0	2.0	20.0	29.0	0.0	1.0	4.0	0.0	6.0	6.0	11.0	10.0	5.0	9.0	0.0	3.0	5.0	3.0	0.0	0.0	0.0	1.0	2.0	2.0	1.0	1.0	0.0	1.0	2.0	2.0	4.0	0.0	0.0	0.0	3.0	0.0	1.0	1.0	1.0	0.0	2.0	0.0	3.0	1.0
572750	8.0	20.0	3.0	21.0	85.0	2.0	3.0	2.0	12.0	18.0	6.0	11.0	6.0	33.0	6.0	48.0	14.0	81.0	30.0	19.0	10.0	71.0	24.0	14.0	14.0	9.0	148.0	6.0	19.0	7.0	4.0	3.0	60.0	16.0	47.0	46.0	4.0	2.0	9.0	7.0	12.0	4.0	4.0	4.0	11.0	1.0	6.0	13.0	13.0
633252	3.0	3.0	0.0	2.0	1.0	1.0	1.0	3.0	0.0	4.0	2.0	1.0	4.0	0.0	4.0	11.0	1.0	19.0	67.0	2.0	3.0	3.0	8.0	0.0	52.0	32.0	7.0	6.0	7.0	4.0	1.0	18.0	5.0	2.0	22.0	3.0	2.0	0.0	126.0	5.0	2.0	0.0	1.0	0.0	0.0	0.0	1.0	3.0	11.0
1145649	3.0	1.0	0.0	3.0	72.0	1.0	1.0	6.0	6.0	0.0	3.0	2.0	0.0	2.0	2.0	1.0	1.0	4.0	4.0	1.0	2.0	1.0	3.0	0.0	0.0	1.0	0.0	12.0	2.0	4.0	1.0	0.0	1.0	1.0	0.0	2.0	4.0	0.0	3.0	1.0	0.0	0.0	0.0	0.0	0.0	0.0	0.0	1.0	0.0
172586	0.0	2.0	1.0	9.0	0.0	0.0	0.0	0.0	0.0	3.0	2.0	4.0	1.0	136.0	1.0	3.0	0.0	1.0	2.0	4.0	2.0	0.0	42.0	1.0	2.0	0.0	2.0	1.0	1.0	3.0	1.0	1.0	2.0	1.0	54.0	0.0	2.0	0.0	1.0	6.0	40.0	0.0	0.0	1.0	0.0	0.0	1.0	1.0	2.0
811187	2.0	1.0	2.0	25.0	0.0	0.0	2.0	0.0	1.0	1.0	1.0	1.0	2.0	2.0	4.0	1.0	3.0	4.0	0.0	11.0	143.0	0.0	1.0	0.0	0.0	0.0	1.0	2.0	9.0	2.0	0.0	0.0	2.0	1.0	0.0	4.0	1.0	0.0	3.0	2.0	6.0	0.0	0.0	0.0	0.0	0.0	0.0	1.0	0.0
788519	1.0	2.0	1.0	2.0	1.0	1.0	2.0	2.0	5.0	2.0	3.0	5.0	2.0	2.0	0.0	3.0	1.0	4.0	12.0	0.0	2.0	0.0	19.0	1.0	3.0	2.0	3.0	2.0	1.0	3.0	0.0	3.0	1.0	0.0	0.0	0.0	3.0	0.0	1.0	10.0	0.0	0.0	0.0	1.0	3.0	0.0	4.0	2.0	0.0
330081	0.0	2.0	1.0	0.0	0.0	0.0	0.0	0.0	0.0	0.0	2.0	0.0	0.0	3.0	1.0	3.0	0.0	0.0	0.0	1.0	6.0	1.0	1.0	0.0	1.0	238.0	0.0	0.0	1.0	1.0	0.0	2.0	2.0	1.0	0.0	0.0	3.0	0.0	0.0	1.0	3.0	0.0	1.0	0.0	0.0	0.0	0.0	0.0	0.0
717396	5.0	2.0	1.0	46.0	1.0	0.0	0.0	0.0	1.0	1.0	2.0	6.0	9.0	1.0	2.0	6.0	7.0	29.0	0.0	5.0	22.0	1.0	3.0	0.0	1.0	1.0	1.0	2.0	9.0	4.0	2.0	1.0	1.0	1.0	2.0	8.0	2.0	0.0	20.0	2.0	1.0	0.0	0.0	0.0	0.0	0.0	2.0	1.0	0.0
1030307	1.0	0.0	0.0	0.0	1.0	2.0	2.0	1.0	0.0	4.0	1.0	0.0	0.0	0.0	0.0	0.0	2.0	0.0	1.0	0.0	0.0	0.0	0.0	0.0	0.0	1.0	0.0	1.0	0.0	0.0	51.0	0.0	1.0	0.0	0.0	8.0	0.0	0.0	0.0	0.0	0.0	0.0	0.0	0.0	0.0	0.0	0.0	0.0	0.0
942852	5.0	1.0	7.0	47.0	2.0	0.0	16.0	0.0	1.0	2.0	1.0	14.0	0.0	0.0	2.0	1.0	3.0	0.0	1.0	2.0	0.0	1.0	2.0	2.0	1.0	1.0	7.0	0.0	14.0	1.0	1.0	3.0	4.0	1.0	0.0	3.0	3.0	0.0	0.0	5.0	5.0	0.0	1.0	0.0	3.0	1.0	4.0	2.0	13.0
113607	1.0	0.0	1.0	4.0	19.0	1.0	1.0	25.0	8.0	0.0	1.0	8.0	0.0	3.0	13.0	2.0	2.0	13.0	0.0	14.0	0.0	2.0	9.0	0.0	1.0	40.0	0.0	16.0	3.0	3.0	4.0	4.0	2.0	1.0	0.0	1.0	2.0	0.0	0.0	2.0	2.0	0.0	1.0	0.0	0.0	0.0	0.0	1.0	0.0
614944	3.0	11.0	1.0	13.0	7.0	2.0	4.0	2.0	3.0	12.0	1.0	19.0	4.0	10.0	18.0	4.0	3.0	4.0	1.0	55.0	8.0	3.0	11.0	3.0	8.0	6.0	5.0	88.0	5.0	6.0	5.0	4.0	14.0	1.0	1.0	5.0	5.0	3.0	2.0	6.0	5.0	1.0	2.0	0.0	0.0	4.0	5.0	0.0	1.0
821325	1.0	1.0	1.0	8.0	2.0	0.0	0.0	2.0	0.0	4.0	4.0	10.0	6.0	16.0	1.0	329.0	8.0	29.0	1.0	12.0	8.0	5.0	7.0	0.0	7.0	13.0	2.0	3.0	26.0	9.0	2.0	8.0	6.0	0.0	0.0	0.0	10.0	1.0	94.0	0.0	7.0	0.0	2.0	2.0	2.0	1.0	4.0	1.0	3.0
2224378	7.0	2.0	6.0	3.0	17.0	1.0	2.0	3.0	9.0	3.0	1.0	2.0	2.0	12.0	20.0	27.0	7.0	5.0	3.0	3.0	6.0	67.0	11.0	1.0	2.0	5.0	16.0	3.0	38.0	0.0	9.0	19.0	5.0	0.0	0.0	5.0	2.0	0.0	47.0	7.0	1.0	0.0	1.0	1.0	0.0	2.0	1.0	1.0	2.0
570350	19.0	10.0	5.0	23.0	11.0	0.0	5.0	7.0	21.0	22.0	2.0	18.0	5.0	21.0	26.0	21.0	6.0	28.0	2.0	23.0	12.0	31.0	30.0	3.0	7.0	13.0	17.0	25.0	22.0	7.0	9.0	14.0	48.0	3.0	6.0	7.0	6.0	0.0	13.0	18.0	237.0	1.0	2.0	7.0	6.0	0.0	26.0	38.0	45.0
584010	2.0	4.0	2.0	1.0	4.0	1.0	27.0	0.0	2.0	196.0	1.0	1.0	4.0	0.0	3.0	0.0	10.0	4.0	5.0	0.0	3.0	4.0	1.0	2.0	0.0	2.0	2.0	3.0	0.0	2.0	2.0	2.0	2.0	0.0	2.0	2.0	5.0	2.0	0.0	5.0	1.0	1.0	0.0	1.0	5.0	0.0	11.0	6.0	4.0
651004	6.0	0.0	2.0	2.0	4.0	7.0	0.0	1.0	3.0	1.0	0.0	4.0	1.0	12.0	4.0	2.0	1.0	4.0	1.0	3.0	0.0	5.0	7.0	1.0	0.0	1.0	21.0	4.0	12.0	0.0	0.0	2.0	2.0	0.0	0.0	0.0	1.0	1.0	2.0	0.0	0.0	1.0	1.0	1.0	0.0	3.0	1.0	0.0	0.0
2474239	56.0	5.0	10.0	19.0	98.0	4.0	9.0	48.0	45.0	7.0	0.0	9.0	5.0	18.0	50.0	38.0	24.0	8.0	14.0	56.0	15.0	33.0	26.0	0.0	3.0	4.0	5.0	17.0	23.0	2.0	4.0	3.0	12.0	4.0	2.0	8.0	5.0	0.0	8.0	15.0	7.0	2.0	0.0	10.0	0.0	3.0	1.0	9.0	13.0
241895	36.0	0.0	2.0	0.0	24.0	2.0	1.0	14.0	13.0	0.0	0.0	2.0	1.0	1.0	1001.0	2.0	8.0	0.0	3.0	1.0	44.0	3.0	0.0	0.0	1.0	0.0	0.0	1.0	1.0	1.0	13.0	3.0	0.0	1.0	2.0	2.0	1.0	0.0	5.0	0.0	0.0	2.0	0.0	0.0	0.0	3.0	0.0	0.0	0.0
8114	22.0	0.0	15.0	0.0	24.0	7.0	16.0	14.0	12.0	0.0	0.0	0.0	0.0	0.0	19.0	0.0	30.0	2.0	16.0	0.0	2.0	0.0	0.0	0.0	0.0	0.0	0.0	0.0	0.0	0.0	10.0	0.0	0.0	0.0	13.0	5656.0	0.0	0.0	0.0	0.0	0.0	3.0	0.0	0.0	0.0	5.0	0.0	1.0	1.0
899931	2.0	2.0	0.0	0.0	2.0	1.0	1.0	2.0	7.0	1.0	1.0	2.0	0.0	8.0	11.0	89.0	0.0	2.0	0.0	4.0	0.0	31.0	13.0	0.0	3.0	21.0	13.0	3.0	29.0	3.0	3.0	0.0	4.0	0.0	0.0	0.0	1.0	0.0	1.0	1.0	2.0	1.0	1.0	1.0	0.0	1.0	0.0	0.0	1.0
635373	0.0	0.0	0.0	1.0	0.0	0.0	0.0	0.0	0.0	2.0	0.0	197.0	0.0	4.0	1.0	1.0	0.0	0.0	0.0	6.0	1.0	0.0	2.0	0.0	8.0	0.0	0.0	2.0	1.0	1.0	0.0	3.0	1.0	2.0	0.0	0.0	1.0	0.0	3.0	1.0	0.0	0.0	1.0	0.0	0.0	0.0	0.0	0.0	0.0
988314	30.0	47.0	28.0	30.0	23.0	4.0	57.0	6.0	17.0	18.0	11.0	132.0	18.0	36.0	4.0	18.0	60.0	209.0	13.0	22.0	28.0	35.0	27.0	6.0	37.0	129.0	33.0	66.0	35.0	23.0	57.0	48.0	49.0	12.0	88.0	17.0	43.0	4.0	158.0	124.0	1097.0	12.0	4.0	6.0	23.0	3.0	64.0	73.0	107.0
1083508	6.0	40.0	0.0	15.0	4.0	2.0	4.0	2.0	5.0	9.0	11.0	13.0	7.0	15.0	6.0	13.0	16.0	62.0	8.0	13.0	59.0	21.0	16.0	11.0	16.0	39.0	21.0	22.0	12.0	12.0	10.0	3.0	17.0	5.0	64.0	5.0	6.0	1.0	8.0	25.0	173.0	1.0	2.0	4.0	18.0	2.0	157.0	178.0	311.0
1106733	0.0	1.0	1.0	3.0	3.0	0.0	11.0	1.0	2.0	3.0	0.0	6.0	0.0	1.0	0.0	2.0	0.0	2.0	0.0	2.0	0.0	0.0	0.0	1.0	0.0	0.0	3.0	3.0	0.0	0.0	0.0	0.0	1.0	0.0	0.0	0.0	0.0	0.0	1.0	2.0	2.0	0.0	0.0	0.0	1.0	0.0	1.0	6.0	1.0
1096738	2.0	0.0	0.0	2.0	2.0	0.0	15.0	0.0	1.0	1.0	0.0	17.0	0.0	1.0	2.0	6.0	0.0	9.0	1.0	2.0	2.0	7.0	9.0	0.0	2.0	4.0	4.0	5.0	1.0	1.0	2.0	1.0	5.0	0.0	1.0	1.0	4.0	0.0	1.0	3.0	2.0	1.0	0.0	0.0	0.0	1.0	2.0	1.0	1.0
874750	0.0	5.0	0.0	22.0	2.0	0.0	0.0	0.0	2.0	4.0	1.0	1.0	1.0	2.0	1.0	5.0	0.0	16.0	0.0	2.0	1.0	3.0	1.0	0.0	0.0	3.0	2.0	12.0	1.0	0.0	0.0	1.0	3.0	0.0	1.0	0.0	1.0	0.0	1.0	8.0	0.0	0.0	1.0	0.0	0.0	0.0	0.0	2.0	12.0
589975	5.0	5.0	0.0	8.0	1.0	0.0	0.0	2.0	6.0	2.0	1.0	3.0	2.0	4.0	2.0	4.0	6.0	20.0	2.0	3.0	1.0	3.0	3.0	0.0	2.0	1.0	11.0	4.0	27.0	1.0	5.0	6.0	3.0	0.0	0.0	0.0	3.0	0.0	5.0	4.0	1.0	1.0	0.0	0.0	0.0	0.0	0.0	1.0	8.0
813945	1.0	21.0	0.0	8.0	0.0	0.0	4.0	2.0	2.0	19.0	3.0	4.0	2.0	6.0	3.0	8.0	11.0	22.0	1.0	9.0	206.0	13.0	35.0	0.0	42.0	4.0	10.0	9.0	3.0	11.0	6.0	13.0	23.0	2.0	25.0	5.0	5.0	1.0	16.0	21.0	1.0	1.0	1.0	1.0	12.0	1.0	19.0	35.0	36.0
555568	92.0	6.0	294.0	11.0	85.0	149.0	951.0	83.0	78.0	18.0	0.0	7.0	1.0	5.0	84.0	6.0	102.0	6.0	51.0	6.0	42.0	11.0	7.0	3.0	11.0	2.0	48.0	5.0	21.0	3.0	76.0	95.0	8.0	12.0	8.0	68.0	4.0	0.0	22.0	16.0	2.0	79.0	1.0	3.0	0.0	392.0	1.0	3.0	44.0
178057	4.0	206.0	1.0	89.0	1.0	1.0	1.0	1.0	16.0	24.0	812.0	34.0	36.0	25.0	4.0	44.0	6.0	153.0	264.0	94.0	57.0	40.0	47.0	187.0	55.0	21.0	96.0	70.0	42.0	117.0	1.0	73.0	36.0	28.0	30.0	0.0	32.0	406.0	20.0	61.0	22.0	1.0	203.0	295.0	27.0	6.0	188.0	15.0	5.0
547313	4.0	1.0	5.0	14.0	5.0	0.0	12.0	2.0	0.0	4.0	5.0	6.0	0.0	5.0	3.0	3.0	7.0	0.0	10.0	48.0	5.0	23.0	2.0	3.0	8.0	2.0	3.0	6.0	2.0	1.0	7.0	2.0	3.0	1.0	0.0	4.0	62.0	0.0	4.0	2.0	2.0	0.0	2.0	3.0	0.0	2.0	1.0	0.0	0.0
574321	2.0	1.0	1.0	4.0	4.0	2.0	95.0	2.0	5.0	3.0	1.0	5.0	0.0	0.0	0.0	0.0	0.0	2.0	1.0	1.0	4.0	1.0	2.0	0.0	1.0	1.0	0.0	16.0	0.0	2.0	7.0	1.0	0.0	0.0	25.0	1.0	1.0	1.0	1.0	1.0	0.0	1.0	1.0	0.0	1.0	0.0	2.0	34.0	14.0
1021984	1.0	0.0	1.0	100.0	1.0	0.0	0.0	3.0	0.0	1.0	1.0	1.0	2.0	1.0	1.0	0.0	0.0	6.0	0.0	0.0	3.0	0.0	3.0	0.0	0.0	0.0	3.0	4.0	7.0	0.0	0.0	0.0	1.0	0.0	0.0	1.0	3.0	0.0	2.0	2.0	0.0	0.0	0.0	0.0	0.0	1.0	0.0	0.0	1.0
592933	0.0	2.0	1.0	1.0	0.0	0.0	0.0	0.0	0.0	0.0	0.0	0.0	0.0	0.0	0.0	1.0	0.0	12.0	0.0	1.0	0.0	0.0	2.0	1.0	1.0	1.0	0.0	1.0	1.0	33.0	0.0	0.0	1.0	0.0	3.0	2.0	1.0	1.0	3.0	2.0	2.0	0.0	0.0	0.0	3.0	0.0	1.0	1.0	5.0
973424	155.0	8.0	63.0	5.0	63.0	257.0	35.0	59.0	80.0	4.0	3.0	17.0	5.0	46.0	106.0	77.0	89.0	4.0	24.0	13.0	7.0	81.0	55.0	1.0	2.0	4.0	30.0	12.0	45.0	4.0	26.0	7.0	9.0	19.0	0.0	31.0	0.0	2.0	6.0	4.0	1.0	119.0	0.0	5.0	0.0	120.0	1.0	11.0	11.0
810882	2.0	2.0	1.0	10.0	1.0	0.0	0.0	0.0	5.0	1.0	0.0	3.0	0.0	0.0	1.0	5.0	1.0	10.0	21.0	7.0	0.0	0.0	1.0	0.0	5.0	0.0	0.0	0.0	17.0	0.0	2.0	0.0	0.0	0.0	1.0	20.0	0.0	1.0	2.0	0.0	1.0	0.0	1.0	0.0	0.0	0.0	0.0	3.0	4.0
222868	5.0	12.0	6.0	15.0	9.0	4.0	1.0	2.0	3.0	4.0	0.0	2.0	1.0	6.0	6.0	17.0	7.0	4.0	1.0	3.0	7.0	14.0	15.0	0.0	2.0	3.0	1.0	21.0	27.0	5.0	1.0	0.0	6.0	1.0	0.0	1.0	3.0	0.0	3.0	9.0	1.0	0.0	0.0	0.0	0.0	0.0	1.0	0.0	1.0
158034	5.0	0.0	0.0	3.0	3.0	1.0	0.0	1.0	5.0	5.0	1.0	0.0	0.0	5.0	43.0	10.0	10.0	5.0	0.0	17.0	2.0	4.0	5.0	0.0	2.0	0.0	0.0	3.0	4.0	0.0	4.0	2.0	2.0	0.0	8.0	4.0	2.0	0.0	2.0	0.0	1.0	0.0	0.0	1.0	0.0	0.0	0.0	0.0	0.0
144814	1.0	2.0	0.0	2.0	1.0	0.0	1.0	1.0	3.0	1.0	1.0	0.0	0.0	5.0	1.0	5.0	1.0	2.0	17.0	1.0	7.0	0.0	1.0	0.0	0.0	0.0	2.0	0.0	0.0	0.0	0.0	0.0	1.0	0.0	2.0	2.0	0.0	0.0	0.0	2.0	1.0	0.0	0.0	0.0	7.0	0.0	2.0	2.0	0.0
850572	2.0	3.0	0.0	21.0	5.0	0.0	1.0	1.0	2.0	1.0	2.0	0.0	2.0	2.0	1.0	5.0	2.0	1.0	0.0	0.0	1.0	4.0	3.0	0.0	1.0	2.0	0.0	3.0	6.0	0.0	2.0	9.0	1.0	0.0	1.0	1.0	0.0	0.0	1.0	54.0	2.0	1.0	0.0	3.0	0.0	1.0	0.0	2.0	0.0
1139344	4.0	0.0	5.0	0.0	2.0	19.0	2.0	4.0	3.0	1.0	0.0	0.0	0.0	1.0	3.0	1.0	4.0	4.0	2.0	0.0	0.0	0.0	1.0	0.0	0.0	0.0	0.0	0.0	0.0	1.0	4.0	1.0	0.0	0.0	2.0	1.0	0.0	0.0	0.0	0.0	1.0	1.0	0.0	0.0	1.0	0.0	1.0	40.0	17.0
685193	0.0	0.0	3.0	1.0	0.0	2.0	0.0	0.0	0.0	7.0	0.0	0.0	1.0	0.0	0.0	0.0	0.0	3.0	0.0	0.0	0.0	0.0	1.0	0.0	1.0	0.0	0.0	0.0	0.0	1.0	0.0	0.0	0.0	0.0	0.0	0.0	0.0	0.0	0.0	0.0	0.0	0.0	0.0	0.0	0.0	0.0	24.0	62.0	1.0
81130	0.0	10.0	1.0	14.0	6.0	5.0	7.0	1.0	2.0	15.0	4.0	27.0	6.0	4.0	2.0	6.0	2.0	2.0	1.0	7.0	4.0	3.0	5.0	2.0	7.0	10.0	21.0	9.0	7.0	1.0	1.0	4.0	13.0	2.0	0.0	4.0	5.0	2.0	9.0	313.0	3.0	1.0	5.0	1.0	1.0	1.0	0.0	0.0	0.0
126056	3.0	3.0	2.0	9.0	3.0	3.0	4.0	2.0	8.0	6.0	3.0	12.0	1.0	4.0	14.0	0.0	3.0	7.0	9.0	42.0	4.0	1.0	4.0	1.0	5.0	3.0	5.0	10.0	7.0	3.0	7.0	3.0	2.0	0.0	5.0	0.0	5.0	0.0	5.0	4.0	3.0	1.0	0.0	3.0	1.0	0.0	8.0	1.0	0.0
546690	53.0	0.0	194.0	2.0	31.0	120.0	25.0	39.0	50.0	0.0	0.0	0.0	3.0	2.0	47.0	4.0	69.0	0.0	25.0	3.0	1.0	6.0	1.0	0.0	1.0	0.0	2.0	1.0	7.0	0.0	46.0	19.0	1.0	1.0	2.0	40.0	1.0	1.0	0.0	0.0	0.0	170.0	1.0	2.0	0.0	235.0	0.0	1.0	1.0
654212	2.0	1.0	23.0	0.0	110.0	1.0	2.0	2.0	6.0	5.0	1.0	1.0	2.0	0.0	1.0	0.0	2.0	0.0	0.0	2.0	1.0	0.0	2.0	0.0	2.0	0.0	0.0	36.0	0.0	0.0	0.0	0.0	1.0	0.0	0.0	1.0	0.0	0.0	0.0	1.0	1.0	0.0	1.0	0.0	0.0	1.0	0.0	0.0	0.0
816470	66.0	7.0	7.0	25.0	37.0	6.0	5.0	25.0	29.0	7.0	7.0	82.0	126.0	35.0	29.0	55.0	62.0	151.0	101.0	342.0	30.0	19.0	27.0	2.0	32.0	23.0	10.0	11.0	159.0	21.0	70.0	225.0	13.0	18.0	39.0	35.0	114.0	4.0	127.0	8.0	48.0	13.0	6.0	49.0	10.0	7.0	40.0	37.0	52.0
656144	19.0	3.0	0.0	3.0	6.0	0.0	0.0	3.0	6.0	2.0	0.0	5.0	1.0	5.0	3.0	8.0	7.0	0.0	0.0	3.0	0.0	13.0	0.0	0.0	0.0	2.0	1.0	8.0	2.0	1.0	3.0	0.0	1.0	0.0	0.0	0.0	1.0	1.0	54.0	2.0	1.0	0.0	0.0	0.0	0.0	0.0	0.0	0.0	1.0
463253	0.0	16.0	0.0	33.0	1.0	1.0	0.0	0.0	0.0	16.0	6.0	900.0	7.0	9.0	0.0	14.0	1.0	2.0	1.0	14.0	12.0	7.0	6.0	9.0	26.0	10.0	8.0	115.0	15.0	6.0	0.0	12.0	74.0	3.0	0.0	1.0	19.0	9.0	13.0	22.0	12.0	0.0	8.0	6.0	0.0	0.0	0.0	1.0	0.0
555945	7.0	5.0	2.0	1.0	5.0	2.0	1.0	2.0	11.0	1.0	0.0	12.0	1.0	3.0	4.0	51.0	7.0	3.0	0.0	12.0	5.0	1.0	2.0	0.0	3.0	21.0	5.0	1.0	4.0	2.0	7.0	2.0	2.0	1.0	0.0	4.0	14.0	0.0	2.0	2.0	1.0	0.0	1.0	1.0	0.0	1.0	0.0	5.0	1.0
590849	14.0	1.0	2.0	4.0	7.0	8.0	3.0	11.0	8.0	5.0	0.0	2.0	1.0	3.0	3.0	2.0	9.0	6.0	11.0	4.0	2.0	1.0	5.0	0.0	36.0	22.0	3.0	5.0	6.0	0.0	17.0	0.0	4.0	0.0	1.0	1.0	2.0	0.0	21.0	2.0	2.0	2.0	0.0	1.0	0.0	4.0	0.0	2.0	0.0
885496	69.0	2.0	46.0	16.0	32.0	86.0	18.0	82.0	51.0	1.0	3.0	7.0	19.0	6.0	42.0	24.0	74.0	24.0	148.0	8.0	15.0	10.0	13.0	3.0	4.0	12.0	6.0	6.0	21.0	3.0	47.0	13.0	5.0	19.0	2.0	32.0	2.0	5.0	45.0	3.0	4.0	84.0	5.0	42.0	0.0	82.0	2.0	7.0	38.0
2693224	14.0	3.0	1.0	8.0	13.0	1.0	2.0	61.0	23.0	2.0	1.0	0.0	5.0	5.0	7.0	7.0	6.0	7.0	2.0	2.0	2.0	1.0	1.0	0.0	17.0	2.0	2.0	3.0	4.0	1.0	5.0	40.0	1.0	3.0	1.0	0.0	0.0	0.0	2.0	1.0	1.0	1.0	0.0	0.0	0.0	1.0	2.0	4.0	2.0
965370	3.0	4.0	1.0	5.0	16.0	2.0	0.0	3.0	8.0	0.0	0.0	8.0	1.0	13.0	12.0	11.0	5.0	0.0	1.0	11.0	3.0	9.0	9.0	1.0	5.0	1.0	16.0	13.0	19.0	3.0	6.0	8.0	5.0	4.0	0.0	1.0	2.0	4.0	2.0	2.0	4.0	1.0	2.0	1.0	0.0	1.0	0.0	1.0	2.0
647775	32.0	13.0	181.0	20.0	83.0	42.0	438.0	17.0	21.0	40.0	5.0	372.0	4.0	2.0	21.0	5.0	50.0	17.0	31.0	15.0	17.0	6.0	4.0	4.0	10.0	14.0	3.0	129.0	10.0	3.0	53.0	6.0	35.0	3.0	24.0	21.0	10.0	5.0	5.0	44.0	3.0	35.0	4.0	1.0	8.0	12.0	50.0	94.0	41.0
1135830	0.0	5.0	1.0	4.0	0.0	0.0	0.0	0.0	0.0	4.0	1.0	4.0	0.0	0.0	0.0	2.0	1.0	21.0	0.0	1.0	1.0	2.0	1.0	1.0	3.0	0.0	0.0	2.0	1.0	0.0	0.0	1.0	2.0	1.0	101.0	0.0	0.0	0.0	1.0	1.0	1.0	0.0	2.0	0.0	8.0	0.0	18.0	52.0	61.0
995960	1.0	4.0	0.0	5.0	3.0	0.0	0.0	3.0	0.0	2.0	1.0	1.0	7.0	15.0	3.0	21.0	1.0	5.0	12.0	48.0	11.0	15.0	21.0	5.0	4.0	0.0	14.0	3.0	61.0	1.0	2.0	241.0	1.0	9.0	7.0	0.0	4.0	6.0	8.0	3.0	7.0	2.0	6.0	13.0	2.0	1.0	3.0	1.0	16.0
813457	48.0	97.0	28.0	87.0	46.0	11.0	45.0	41.0	105.0	87.0	19.0	30.0	25.0	81.0	71.0	132.0	51.0	171.0	696.0	74.0	19.0	57.0	59.0	56.0	9.0	47.0	85.0	29.0	21.0	13.0	38.0	14.0	192.0	33.0	138.0	91.0	19.0	2.0	29.0	50.0	27.0	23.0	6.0	8.0	351.0	19.0	269.0	153.0	134.0
137991	24.0	1.0	37.0	0.0	8.0	55.0	15.0	18.0	25.0	0.0	1.0	1.0	0.0	0.0	24.0	0.0	19.0	1.0	10.0	1.0	1.0	1.0	0.0	0.0	2.0	0.0	0.0	0.0	0.0	0.0	20.0	0.0	1.0	0.0	0.0	21.0	0.0	0.0	0.0	0.0	0.0	113.0	0.0	0.0	0.0	86.0	0.0	0.0	0.0
656889	155.0	21.0	8.0	54.0	9.0	1.0	5.0	46.0	15.0	48.0	11.0	16.0	5.0	62.0	8.0	124.0	49.0	118.0	10.0	15.0	14.0	149.0	26.0	20.0	14.0	12.0	112.0	16.0	19.0	19.0	10.0	24.0	513.0	7.0	27.0	14.0	15.0	1.0	10.0	23.0	19.0	2.0	3.0	3.0	7.0	0.0	9.0	10.0	13.0
802011	14.0	8.0	37.0	10.0	44.0	7.0	32.0	3.0	10.0	192.0	3.0	37.0	3.0	9.0	7.0	5.0	9.0	6.0	11.0	3.0	3.0	3.0	16.0	2.0	8.0	5.0	11.0	18.0	7.0	5.0	13.0	6.0	22.0	1.0	9.0	5.0	7.0	0.0	5.0	60.0	3.0	4.0	4.0	3.0	1.0	3.0	7.0	6.0	5.0
1582784	35.0	4.0	2.0	6.0	4.0	3.0	2.0	4.0	16.0	0.0	0.0	3.0	1.0	6.0	12.0	12.0	18.0	12.0	1.0	3.0	203.0	13.0	8.0	2.0	3.0	3.0	0.0	3.0	2.0	1.0	0.0	1.0	6.0	3.0	1.0	2.0	1.0	0.0	1.0	9.0	1.0	1.0	0.0	0.0	0.0	2.0	0.0	0.0	1.0
377546	2.0	1.0	0.0	0.0	1.0	0.0	0.0	0.0	0.0	2.0	1.0	4.0	1.0	0.0	4.0	8.0	2.0	3.0	0.0	1.0	1.0	5.0	3.0	0.0	0.0	1.0	3.0	4.0	3.0	3.0	1.0	1.0	1.0	1.0	11.0	0.0	0.0	0.0	1.0	3.0	0.0	0.0	0.0	0.0	0.0	0.0	38.0	12.0	42.0
959199	2.0	3.0	0.0	8.0	10.0	0.0	2.0	0.0	4.0	5.0	0.0	0.0	0.0	9.0	10.0	17.0	1.0	1.0	0.0	4.0	1.0	20.0	15.0	0.0	1.0	7.0	89.0	1.0	16.0	3.0	1.0	4.0	8.0	1.0	79.0	1.0	3.0	0.0	3.0	1.0	5.0	0.0	1.0	4.0	0.0	0.0	0.0	0.0	1.0
248337	22.0	4.0	0.0	4.0	14.0	4.0	1.0	34.0	23.0	1.0	1.0	5.0	2.0	5.0	17.0	23.0	26.0	13.0	21.0	4.0	2.0	9.0	14.0	0.0	1.0	0.0	1.0	3.0	2.0	2.0	6.0	4.0	6.0	2.0	4.0	11.0	0.0	0.0	2.0	2.0	2.0	0.0	0.0	1.0	2.0	1.0	1.0	5.0	3.0
860929	26.0	0.0	4.0	14.0	15.0	2.0	2.0	4.0	8.0	4.0	1.0	6.0	2.0	4.0	3.0	4.0	1.0	12.0	23.0	26.0	10.0	5.0	2.0	0.0	1.0	1.0	2.0	8.0	4.0	0.0	6.0	7.0	19.0	1.0	3.0	2.0	0.0	1.0	1.0	50.0	3.0	0.0	1.0	7.0	0.0	1.0	7.0	49.0	6.0
1052559	27.0	3.0	4.0	19.0	26.0	2.0	2.0	31.0	22.0	0.0	5.0	26.0	6.0	3.0	32.0	13.0	20.0	10.0	2.0	2.0	4.0	6.0	14.0	0.0	1.0	4.0	5.0	19.0	5.0	2.0	4.0	5.0	6.0	5.0	0.0	9.0	4.0	0.0	2.0	4.0	2.0	1.0	2.0	5.0	0.0	2.0	1.0	8.0	5.0
701385	12.0	0.0	7.0	9.0	14.0	24.0	11.0	11.0	14.0	3.0	0.0	14.0	2.0	16.0	7.0	8.0	10.0	19.0	14.0	15.0	2.0	2.0	12.0	1.0	2.0	1.0	2.0	4.0	6.0	0.0	54.0	17.0	6.0	0.0	4.0	13.0	1.0	0.0	1.0	2.0	3.0	3.0	1.0	1.0	1.0	1.0	3.0	12.0	6.0
564188	0.0	0.0	1.0	0.0	0.0	0.0	1.0	1.0	0.0	0.0	0.0	0.0	0.0	1.0	0.0	0.0	0.0	13.0	0.0	0.0	0.0	0.0	0.0	0.0	1.0	0.0	0.0	0.0	0.0	15.0	1.0	0.0	0.0	6.0	4.0	4.0	0.0	0.0	0.0	0.0	0.0	0.0	0.0	0.0	3.0	0.0	2.0	10.0	5.0
846710	4.0	1.0	3.0	1.0	4.0	3.0	7.0	3.0	0.0	9.0	0.0	26.0	0.0	1.0	0.0	2.0	2.0	2.0	0.0	1.0	0.0	1.0	2.0	0.0	2.0	0.0	3.0	7.0	0.0	1.0	2.0	0.0	2.0	1.0	22.0	0.0	5.0	1.0	0.0	10.0	2.0	2.0	1.0	1.0	17.0	2.0	3.0	9.0	15.0
543684	32.0	20.0	11.0	2.0	13.0	3.0	1.0	10.0	41.0	3.0	6.0	7.0	8.0	25.0	26.0	29.0	19.0	25.0	11.0	24.0	15.0	51.0	44.0	2.0	4.0	9.0	22.0	8.0	98.0	5.0	11.0	12.0	8.0	7.0	7.0	27.0	4.0	5.0	2.0	19.0	6.0	11.0	3.0	6.0	1.0	3.0	0.0	1.0	2.0
934235	4.0	0.0	2.0	17.0	1.0	1.0	2.0	4.0	6.0	1.0	0.0	2.0	0.0	1.0	2.0	2.0	7.0	1.0	0.0	2.0	5.0	3.0	6.0	0.0	17.0	1.0	1.0	13.0	1.0	0.0	13.0	1.0	2.0	0.0	9.0	12.0	53.0	0.0	1.0	2.0	1.0	0.0	0.0	0.0	0.0	0.0	0.0	2.0	0.0
359764	2.0	5.0	1.0	1.0	4.0	1.0	4.0	1.0	3.0	20.0	1.0	1.0	0.0	0.0	4.0	0.0	0.0	1.0	6.0	2.0	0.0	1.0	2.0	1.0	1.0	0.0	2.0	1.0	3.0	0.0	3.0	0.0	0.0	0.0	0.0	2.0	0.0	0.0	1.0	2.0	3.0	0.0	0.0	1.0	0.0	0.0	1.0	0.0	0.0
1106617	6.0	5.0	2.0	28.0	28.0	2.0	12.0	3.0	6.0	20.0	4.0	20.0	7.0	15.0	6.0	57.0	8.0	33.0	29.0	20.0	8.0	11.0	27.0	8.0	9.0	11.0	56.0	13.0	30.0	8.0	4.0	15.0	29.0	0.0	9.0	8.0	6.0	1.0	2.0	17.0	3.0	4.0	4.0	4.0	7.0	1.0	3.0	45.0	8.0
849863	44.0	19.0	19.0	31.0	17.0	6.0	13.0	31.0	43.0	9.0	9.0	14.0	16.0	12.0	36.0	22.0	42.0	37.0	113.0	148.0	12.0	16.0	15.0	3.0	15.0	58.0	6.0	21.0	49.0	4.0	252.0	39.0	12.0	0.0	13.0	19.0	32.0	0.0	48.0	17.0	5.0	5.0	1.0	6.0	0.0	9.0	12.0	16.0	17.0
884655	3.0	3.0	0.0	2.0	7.0	2.0	1.0	23.0	6.0	2.0	2.0	5.0	1.0	5.0	8.0	7.0	21.0	0.0	0.0	0.0	2.0	7.0	6.0	0.0	1.0	1.0	2.0	5.0	2.0	0.0	2.0	1.0	3.0	1.0	11.0	3.0	18.0	0.0	1.0	0.0	0.0	0.0	0.0	0.0	1.0	0.0	0.0	0.0	2.0
855747	102.0	5.0	3.0	10.0	18.0	3.0	7.0	52.0	73.0	5.0	6.0	8.0	4.0	21.0	45.0	58.0	60.0	19.0	4.0	18.0	232.0	37.0	25.0	0.0	30.0	4.0	8.0	4.0	20.0	6.0	6.0	15.0	11.0	1.0	1.0	31.0	7.0	1.0	3.0	11.0	3.0	7.0	1.0	1.0	0.0	6.0	0.0	1.0	4.0
327050	0.0	0.0	0.0	4.0	0.0	0.0	1.0	0.0	0.0	1.0	1.0	2.0	2.0	0.0	1.0	1.0	1.0	2.0	0.0	2.0	4.0	1.0	0.0	0.0	1.0	3.0	0.0	0.0	1.0	357.0	0.0	0.0	2.0	13.0	0.0	0.0	1.0	0.0	1.0	1.0	0.0	1.0	1.0	0.0	3.0	1.0	3.0	1.0	2.0
837424	2.0	2.0	1.0	3.0	20.0	2.0	1.0	0.0	0.0	7.0	0.0	7.0	1.0	2.0	3.0	3.0	6.0	3.0	0.0	5.0	1.0	5.0	10.0	0.0	1.0	1.0	6.0	24.0	8.0	0.0	0.0	7.0	7.0	0.0	1.0	1.0	2.0	0.0	68.0	3.0	0.0	1.0	0.0	1.0	2.0	1.0	0.0	15.0	11.0
225259	2.0	4.0	2.0	6.0	7.0	3.0	24.0	0.0	1.0	8.0	0.0	0.0	0.0	0.0	1.0	0.0	10.0	0.0	1.0	2.0	0.0	1.0	3.0	0.0	2.0	1.0	2.0	6.0	0.0	3.0	0.0	0.0	8.0	0.0	1.0	2.0	0.0	0.0	0.0	19.0	1.0	4.0	0.0	1.0	1.0	0.0	1.0	0.0	9.0
869324	0.0	0.0	0.0	0.0	0.0	0.0	0.0	2.0	0.0	0.0	1.0	2.0	0.0	3.0	10.0	0.0	0.0	3.0	0.0	1.0	1.0	0.0	0.0	0.0	1.0	0.0	0.0	0.0	1.0	3.0	1.0	0.0	2.0	0.0	0.0	0.0	0.0	0.0	1.0	0.0	0.0	0.0	37.0	0.0	0.0	1.0	0.0	0.0	0.0
673343	1.0	193.0	1.0	35.0	1.0	2.0	5.0	1.0	0.0	27.0	317.0	30.0	55.0	17.0	0.0	13.0	0.0	7.0	11.0	14.0	20.0	17.0	16.0	312.0	18.0	16.0	17.0	25.0	22.0	34.0	1.0	15.0	17.0	60.0	14.0	5.0	14.0	156.0	9.0	34.0	23.0	0.0	259.0	99.0	9.0	0.0	69.0	20.0	17.0
866365	9.0	9.0	1.0	12.0	7.0	0.0	4.0	2.0	5.0	7.0	2.0	4.0	6.0	3.0	9.0	22.0	14.0	5.0	0.0	5.0	4.0	9.0	2.0	1.0	4.0	3.0	2.0	17.0	14.0	4.0	1.0	1.0	12.0	2.0	6.0	4.0	2.0	0.0	2.0	4.0	41.0	1.0	0.0	2.0	1.0	0.0	6.0	4.0	6.0
1121839	2.0	0.0	29.0	6.0	7.0	4.0	25.0	4.0	1.0	3.0	0.0	1.0	0.0	0.0	4.0	0.0	6.0	0.0	1.0	0.0	1.0	1.0	0.0	0.0	1.0	0.0	0.0	0.0	0.0	0.0	2.0	0.0	2.0	0.0	6.0	2.0	0.0	0.0	0.0	0.0	0.0	8.0	0.0	0.0	0.0	3.0	4.0	0.0	0.0
969805	5.0	7.0	1.0	14.0	5.0	2.0	2.0	2.0	11.0	11.0	3.0	1.0	5.0	12.0	2.0	4.0	6.0	9.0	0.0	6.0	2.0	11.0	16.0	0.0	1.0	3.0	4.0	20.0	15.0	1.0	0.0	7.0	8.0	2.0	0.0	4.0	10.0	0.0	3.0	4.0	2.0	0.0	1.0	1.0	0.0	0.0	0.0	2.0	2.0
1503863	7.0	1.0	1.0	3.0	5.0	0.0	5.0	3.0	4.0	12.0	2.0	11.0	0.0	0.0	4.0	1.0	10.0	5.0	2.0	16.0	3.0	4.0	2.0	2.0	5.0	2.0	3.0	4.0	2.0	2.0	7.0	2.0	4.0	1.0	4.0	7.0	2.0	0.0	0.0	0.0	1.0	2.0	0.0	0.0	1.0	4.0	5.0	6.0	2.0
4339173	75.0	1.0	0.0	3.0	8.0	1.0	0.0	6.0	18.0	2.0	2.0	0.0	2.0	11.0	16.0	32.0	7.0	3.0	0.0	5.0	5.0	32.0	5.0	1.0	1.0	1.0	8.0	1.0	5.0	0.0	1.0	3.0	2.0	7.0	1.0	6.0	0.0	0.0	5.0	2.0	1.0	4.0	1.0	0.0	0.0	3.0	0.0	0.0	0.0
90764	3.0	0.0	0.0	4.0	3.0	0.0	0.0	0.0	1.0	4.0	1.0	0.0	1.0	20.0	3.0	2.0	6.0	11.0	0.0	5.0	7.0	208.0	145.0	0.0	2.0	1.0	2.0	6.0	5.0	1.0	0.0	5.0	1.0	0.0	0.0	1.0	1.0	0.0	6.0	4.0	0.0	0.0	0.0	0.0	0.0	1.0	0.0	0.0	0.0
562084	10.0	13.0	6.0	8.0	17.0	0.0	24.0	0.0	1.0	4.0	5.0	5.0	5.0	5.0	3.0	3.0	25.0	8.0	11.0	5.0	11.0	2.0	5.0	2.0	15.0	44.0	17.0	25.0	3.0	6.0	5.0	7.0	14.0	3.0	32.0	2.0	20.0	0.0	9.0	2.0	24.0	1.0	0.0	0.0	11.0	1.0	17.0	28.0	28.0
246323	0.0	11.0	0.0	2.0	0.0	0.0	0.0	0.0	0.0	1.0	15.0	1.0	2.0	0.0	0.0	1.0	0.0	0.0	1.0	0.0	1.0	0.0	1.0	12.0	0.0	1.0	0.0	2.0	1.0	2.0	0.0	0.0	3.0	2.0	1.0	1.0	2.0	7.0	0.0	2.0	1.0	0.0	12.0	5.0	2.0	0.0	9.0	2.0	1.0
750840	2.0	1.0	4.0	2.0	3.0	2.0	8.0	1.0	2.0	9.0	0.0	1.0	0.0	1.0	1.0	0.0	1.0	11.0	0.0	2.0	1.0	0.0	2.0	2.0	1.0	0.0	2.0	4.0	1.0	0.0	2.0	0.0	0.0	1.0	9.0	2.0	1.0	0.0	1.0	25.0	1.0	2.0	0.0	0.0	564.0	0.0	12.0	19.0	16.0
1038865	1.0	4.0	0.0	9.0	0.0	0.0	0.0	1.0	1.0	2.0	3.0	3.0	1.0	1.0	0.0	4.0	0.0	0.0	0.0	4.0	1.0	1.0	1.0	3.0	2.0	1.0	2.0	14.0	5.0	4.0	1.0	0.0	1.0	0.0	0.0	1.0	1.0	0.0	1.0	2.0	0.0	0.0	0.0	0.0	1.0	2.0	1.0	3.0	0.0
271943	11.0	19.0	8.0	41.0	7.0	9.0	17.0	2.0	7.0	22.0	4.0	7.0	4.0	4.0	9.0	5.0	6.0	10.0	43.0	7.0	3.0	2.0	3.0	2.0	3.0	0.0	5.0	20.0	24.0	3.0	31.0	4.0	5.0	0.0	19.0	15.0	1.0	0.0	5.0	15.0	12.0	0.0	3.0	2.0	6.0	1.0	10.0	18.0	3.0
711526	0.0	0.0	0.0	1.0	0.0	1.0	0.0	1.0	9.0	1.0	1.0	11.0	1.0	11.0	0.0	14.0	26.0	1.0	0.0	0.0	3.0	6.0	13.0	1.0	0.0	0.0	9.0	1.0	137.0	0.0	0.0	5.0	4.0	1.0	1.0	2.0	0.0	0.0	3.0	1.0	6.0	0.0	0.0	3.0	0.0	1.0	5.0	0.0	3.0
788632	4.0	2.0	28.0	2.0	231.0	7.0	24.0	2.0	13.0	2.0	3.0	29.0	0.0	0.0	6.0	0.0	5.0	0.0	6.0	1.0	1.0	0.0	0.0	3.0	2.0	8.0	1.0	9.0	4.0	1.0	4.0	0.0	5.0	1.0	1.0	1.0	0.0	2.0	1.0	3.0	1.0	3.0	1.0	0.0	0.0	1.0	0.0	1.0	1.0
3006054	1.0	4.0	0.0	1.0	2.0	0.0	1.0	0.0	0.0	1.0	3.0	6.0	0.0	1.0	0.0	1.0	1.0	0.0	0.0	1.0	0.0	1.0	3.0	0.0	1.0	1.0	2.0	85.0	3.0	1.0	0.0	1.0	1.0	1.0	1.0	0.0	1.0	0.0	3.0	1.0	2.0	0.0	0.0	0.0	0.0	0.0	0.0	21.0	1.0
241789	2.0	0.0	0.0	40.0	1.0	0.0	4.0	7.0	4.0	17.0	2.0	3.0	0.0	19.0	11.0	9.0	1.0	2.0	2.0	5.0	4.0	6.0	18.0	1.0	1.0	0.0	6.0	1.0	2.0	0.0	1.0	2.0	12.0	1.0	0.0	1.0	0.0	0.0	1.0	5.0	2.0	0.0	1.0	1.0	1.0	1.0	0.0	1.0	1.0
904882	4.0	0.0	2.0	0.0	3.0	1.0	1.0	17.0	309.0	0.0	0.0	0.0	0.0	0.0	11.0	0.0	8.0	0.0	0.0	0.0	0.0	0.0	0.0	0.0	0.0	0.0	0.0	0.0	0.0	0.0	1.0	0.0	0.0	0.0	0.0	3.0	0.0	0.0	0.0	0.0	0.0	0.0	0.0	0.0	0.0	2.0	0.0	0.0	0.0
1143645	40.0	44.0	7.0	25.0	42.0	10.0	7.0	60.0	41.0	7.0	27.0	177.0	4.0	24.0	43.0	43.0	30.0	178.0	17.0	32.0	14.0	43.0	39.0	0.0	12.0	15.0	7.0	40.0	45.0	22.0	21.0	19.0	22.0	4.0	106.0	22.0	12.0	2.0	14.0	27.0	7.0	22.0	3.0	2.0	19.0	10.0	130.0	206.0	204.0
1808779	8.0	2.0	0.0	5.0	2.0	2.0	0.0	2.0	4.0	0.0	0.0	5.0	2.0	28.0	8.0	33.0	12.0	10.0	0.0	5.0	3.0	34.0	14.0	1.0	1.0	1.0	14.0	2.0	2.0	0.0	0.0	7.0	3.0	4.0	0.0	1.0	1.0	0.0	3.0	1.0	0.0	0.0	1.0	2.0	0.0	1.0	0.0	0.0	0.0
820313	98.0	55.0	193.0	155.0	98.0	24.0	176.0	38.0	277.0	171.0	14.0	59.0	46.0	97.0	186.0	172.0	175.0	21.0	38.0	80.0	29.0	224.0	220.0	8.0	20.0	60.0	90.0	500.0	82.0	26.0	34.0	51.0	133.0	3.0	14.0	36.0	20.0	3.0	21.0	68.0	32.0	15.0	12.0	9.0	1.0	11.0	5.0	13.0	12.0
358785	3.0	5.0	0.0	33.0	3.0	0.0	0.0	0.0	1.0	2.0	1.0	2.0	6.0	0.0	5.0	2.0	4.0	17.0	0.0	3.0	3.0	4.0	2.0	0.0	2.0	0.0	0.0	2.0	1.0	1.0	1.0	1.0	3.0	0.0	0.0	2.0	3.0	0.0	2.0	1.0	0.0	0.0	0.0	0.0	0.0	0.0	1.0	1.0	1.0
588559	17.0	0.0	28.0	0.0	14.0	10.0	114.0	14.0	11.0	0.0	0.0	0.0	0.0	0.0	26.0	0.0	28.0	3.0	11.0	3.0	1.0	1.0	0.0	0.0	0.0	0.0	0.0	4.0	0.0	0.0	31.0	0.0	0.0	0.0	6.0	39.0	0.0	0.0	0.0	0.0	0.0	9.0	0.0	0.0	0.0	6.0	7.0	2.0	6.0
820086	23.0	3.0	16.0	19.0	26.0	3.0	10.0	5.0	21.0	5.0	2.0	7.0	12.0	17.0	15.0	21.0	10.0	3.0	10.0	5.0	4.0	28.0	18.0	0.0	3.0	2.0	19.0	18.0	22.0	4.0	18.0	0.0	9.0	0.0	1.0	3.0	3.0	1.0	30.0	7.0	4.0	2.0	1.0	3.0	0.0	0.0	1.0	10.0	5.0
754778	21.0	40.0	8.0	31.0	12.0	5.0	3.0	13.0	49.0	17.0	20.0	17.0	7.0	48.0	53.0	26.0	13.0	16.0	17.0	31.0	6.0	79.0	62.0	2.0	6.0	5.0	205.0	15.0	11.0	8.0	17.0	5.0	49.0	9.0	16.0	416.0	6.0	3.0	6.0	19.0	9.0	9.0	1.0	2.0	14.0	2.0	4.0	7.0	8.0
112867	7.0	0.0	3.0	24.0	0.0	0.0	0.0	1.0	2.0	1.0	1.0	1.0	6.0	2.0	3.0	1.0	8.0	28.0	0.0	5.0	0.0	5.0	3.0	0.0	39.0	0.0	0.0	1.0	10.0	2.0	5.0	3.0	1.0	2.0	0.0	13.0	1.0	0.0	1.0	0.0	3.0	1.0	0.0	0.0	0.0	0.0	0.0	5.0	0.0
815480	17.0	68.0	8.0	44.0	13.0	1.0	11.0	11.0	31.0	27.0	8.0	37.0	12.0	21.0	31.0	24.0	28.0	14.0	88.0	23.0	52.0	47.0	42.0	16.0	25.0	181.0	27.0	20.0	19.0	12.0	44.0	31.0	39.0	13.0	33.0	19.0	12.0	5.0	47.0	44.0	46.0	5.0	8.0	7.0	14.0	6.0	178.0	127.0	125.0
561534	22.0	6.0	1.0	1.0	8.0	0.0	0.0	11.0	6.0	0.0	0.0	1.0	2.0	9.0	5.0	15.0	52.0	125.0	2.0	5.0	1.0	9.0	13.0	1.0	0.0	0.0	3.0	3.0	80.0	0.0	0.0	0.0	4.0	0.0	1.0	1.0	2.0	0.0	0.0	2.0	1.0	0.0	0.0	1.0	0.0	4.0	0.0	1.0	8.0
839235	29.0	15.0	10.0	39.0	23.0	8.0	145.0	18.0	18.0	233.0	9.0	61.0	9.0	38.0	35.0	32.0	28.0	12.0	37.0	37.0	10.0	25.0	24.0	12.0	7.0	12.0	55.0	196.0	6.0	10.0	60.0	8.0	104.0	11.0	4.0	48.0	13.0	3.0	14.0	45.0	12.0	34.0	7.0	6.0	2.0	3.0	10.0	125.0	2.0
1010163	0.0	0.0	0.0	1.0	0.0	0.0	0.0	0.0	0.0	1.0	0.0	0.0	3.0	1.0	0.0	0.0	0.0	0.0	2.0	3.0	2.0	2.0	2.0	3.0	2.0	1.0	0.0	4.0	0.0	6.0	0.0	1.0	1.0	0.0	0.0	0.0	0.0	0.0	0.0	1.0	2.0	0.0	1.0	17.0	0.0	0.0	0.0	0.0	0.0
1068363	13.0	3.0	0.0	2.0	8.0	0.0	3.0	11.0	8.0	3.0	0.0	1.0	2.0	5.0	4.0	2.0	14.0	12.0	12.0	5.0	8.0	3.0	6.0	1.0	25.0	0.0	0.0	5.0	14.0	1.0	7.0	0.0	4.0	2.0	0.0	2.0	0.0	1.0	1.0	1.0	6.0	0.0	0.0	1.0	0.0	0.0	1.0	2.0	1.0
1047075	29.0	5.0	5.0	12.0	22.0	0.0	1.0	4.0	32.0	1.0	1.0	9.0	8.0	16.0	27.0	38.0	18.0	178.0	18.0	28.0	3.0	26.0	19.0	2.0	0.0	12.0	9.0	12.0	18.0	4.0	40.0	47.0	1.0	11.0	1.0	5.0	27.0	2.0	68.0	4.0	11.0	5.0	3.0	3.0	0.0	2.0	1.0	2.0	3.0
580090	0.0	7.0	0.0	18.0	1.0	0.0	0.0	0.0	0.0	4.0	2.0	2.0	3.0	8.0	0.0	8.0	0.0	1.0	0.0	7.0	10.0	12.0	7.0	5.0	7.0	8.0	1.0	5.0	10.0	1126.0	0.0	5.0	7.0	5.0	2.0	0.0	8.0	2.0	6.0	4.0	3.0	0.0	5.0	3.0	0.0	0.0	1.0	1.0	0.0
4297673	1.0	2.0	0.0	4.0	21.0	0.0	0.0	13.0	14.0	0.0	1.0	1.0	0.0	1.0	16.0	2.0	2.0	5.0	0.0	7.0	2.0	3.0	7.0	0.0	0.0	1.0	0.0	17.0	5.0	0.0	0.0	0.0	3.0	0.0	1.0	2.0	11.0	0.0	0.0	2.0	1.0	0.0	0.0	3.0	0.0	0.0	0.0	1.0	0.0
813418	32.0	5.0	34.0	12.0	57.0	6.0	17.0	7.0	25.0	16.0	3.0	31.0	11.0	14.0	13.0	39.0	24.0	11.0	4.0	14.0	4.0	37.0	22.0	1.0	2.0	3.0	19.0	66.0	26.0	9.0	22.0	9.0	19.0	1.0	0.0	4.0	4.0	0.0	12.0	18.0	4.0	6.0	0.0	2.0	0.0	3.0	2.0	12.0	16.0
268353	1.0	2.0	1.0	9.0	1.0	0.0	0.0	1.0	1.0	3.0	1.0	5.0	4.0	3.0	0.0	8.0	0.0	29.0	0.0	5.0	0.0	4.0	6.0	0.0	4.0	4.0	10.0	2.0	5.0	4.0	0.0	4.0	9.0	0.0	17.0	0.0	1.0	0.0	2.0	94.0	34.0	0.0	0.0	0.0	2.0	0.0	23.0	29.0	20.0
4575	0.0	5.0	0.0	28.0	0.0	0.0	0.0	0.0	0.0	2435.0	3.0	11.0	3.0	14.0	0.0	19.0	0.0	0.0	0.0	16.0	21.0	12.0	21.0	1.0	11.0	14.0	12.0	19.0	19.0	9.0	0.0	8.0	11.0	4.0	0.0	0.0	16.0	2.0	17.0	9.0	9.0	0.0	2.0	3.0	0.0	0.0	0.0	0.0	0.0
832113	2.0	0.0	2.0	0.0	3.0	1.0	0.0	26.0	120.0	0.0	0.0	2.0	2.0	1.0	2.0	0.0	2.0	1.0	3.0	1.0	0.0	0.0	1.0	0.0	0.0	0.0	0.0	0.0	0.0	0.0	0.0	1.0	3.0	1.0	0.0	2.0	0.0	0.0	0.0	0.0	1.0	1.0	1.0	0.0	0.0	1.0	0.0	5.0	0.0
828667	22.0	12.0	4.0	4.0	1.0	4.0	2.0	4.0	12.0	2.0	4.0	14.0	3.0	7.0	0.0	5.0	8.0	15.0	13.0	43.0	6.0	4.0	3.0	1.0	1.0	10.0	1.0	2.0	10.0	9.0	6.0	12.0	2.0	5.0	11.0	1.0	2.0	3.0	6.0	38.0	1.0	4.0	3.0	1.0	3.0	4.0	3.0	6.0	5.0
790312	0.0	7.0	1.0	5.0	1.0	0.0	0.0	1.0	0.0	2.0	4.0	3.0	1.0	13.0	6.0	5.0	2.0	11.0	0.0	4.0	3.0	1.0	21.0	2.0	803.0	3.0	1.0	5.0	6.0	3.0	12.0	3.0	2.0	1.0	0.0	1.0	5.0	1.0	0.0	4.0	2.0	1.0	2.0	1.0	1.0	0.0	6.0	3.0	6.0
357011	4.0	1.0	1.0	52.0	0.0	1.0	0.0	1.0	3.0	2.0	1.0	5.0	0.0	1.0	1.0	2.0	3.0	7.0	0.0	20.0	178.0	1.0	1.0	1.0	2.0	1.0	1.0	5.0	5.0	1.0	3.0	22.0	3.0	2.0	0.0	3.0	5.0	1.0	140.0	1.0	1.0	0.0	0.0	0.0	0.0	0.0	0.0	6.0	3.0
544253	5.0	0.0	0.0	1.0	0.0	0.0	0.0	2.0	39.0	0.0	0.0	0.0	0.0	5.0	8.0	7.0	9.0	0.0	3.0	1.0	2.0	3.0	3.0	0.0	1.0	20.0	12.0	1.0	17.0	0.0	3.0	29.0	5.0	0.0	0.0	3.0	1.0	0.0	2.0	2.0	0.0	0.0	0.0	0.0	0.0	0.0	0.0	0.0	0.0
335256	1.0	0.0	0.0	3.0	0.0	1.0	2.0	0.0	1.0	1.0	2.0	5.0	2.0	4.0	2.0	54.0	0.0	4.0	0.0	3.0	3.0	18.0	7.0	0.0	3.0	25.0	41.0	0.0	4.0	7.0	1.0	1.0	6.0	1.0	0.0	7.0	2.0	0.0	5.0	1.0	1.0	0.0	1.0	2.0	1.0	0.0	0.0	1.0	1.0
913849	7.0	41.0	2.0	17.0	8.0	3.0	5.0	7.0	13.0	4.0	2.0	9.0	1.0	22.0	7.0	39.0	11.0	11.0	4.0	16.0	6.0	39.0	48.0	0.0	8.0	8.0	19.0	37.0	49.0	3.0	1.0	18.0	11.0	0.0	2.0	2.0	5.0	1.0	50.0	14.0	9.0	1.0	3.0	4.0	1.0	3.0	1.0	3.0	2.0
239207	16.0	0.0	0.0	2.0	5.0	0.0	3.0	12.0	10.0	0.0	0.0	0.0	0.0	0.0	5.0	0.0	7.0	0.0	1.0	0.0	0.0	0.0	0.0	0.0	0.0	0.0	0.0	0.0	0.0	0.0	2.0	0.0	0.0	0.0	0.0	2.0	0.0	0.0	0.0	0.0	0.0	1.0	0.0	0.0	0.0	0.0	0.0	0.0	0.0
797560	0.0	3.0	0.0	2.0	0.0	0.0	0.0	0.0	0.0	1.0	0.0	0.0	1.0	3.0	0.0	2.0	0.0	0.0	0.0	4.0	6.0	3.0	2.0	1.0	2.0	3.0	1.0	0.0	6.0	1.0	0.0	0.0	2.0	1.0	0.0	0.0	2.0	1.0	3.0	1.0	1.0	0.0	0.0	0.0	0.0	0.0	0.0	0.0	0.0
236786	0.0	1.0	0.0	3.0	1.0	0.0	16.0	0.0	0.0	59.0	2.0	4.0	1.0	0.0	0.0	2.0	0.0	37.0	3.0	0.0	0.0	2.0	0.0	1.0	1.0	0.0	1.0	8.0	0.0	1.0	2.0	1.0	1.0	0.0	14.0	0.0	0.0	1.0	0.0	6.0	0.0	0.0	1.0	0.0	6.0	0.0	10.0	25.0	29.0
564348	6.0	3.0	2.0	4.0	1.0	1.0	2.0	6.0	3.0	41.0	0.0	5.0	1.0	0.0	7.0	1.0	1.0	9.0	16.0	19.0	3.0	0.0	4.0	0.0	6.0	0.0	1.0	6.0	1.0	0.0	8.0	3.0	0.0	0.0	2.0	4.0	2.0	2.0	41.0	3.0	2.0	0.0	0.0	0.0	0.0	1.0	5.0	5.0	0.0
339013	1.0	0.0	1.0	1.0	0.0	2.0	1.0	0.0	1.0	1.0	0.0	0.0	0.0	0.0	0.0	0.0	0.0	5.0	0.0	3.0	1.0	1.0	1.0	1.0	1.0	6.0	2.0	0.0	0.0	109.0	1.0	1.0	0.0	6.0	0.0	1.0	0.0	1.0	0.0	0.0	0.0	0.0	0.0	1.0	4.0	0.0	2.0	0.0	1.0
725402	8.0	100.0	10.0	14.0	21.0	12.0	16.0	9.0	12.0	14.0	144.0	19.0	23.0	7.0	7.0	15.0	11.0	9.0	31.0	10.0	8.0	12.0	8.0	153.0	11.0	2.0	12.0	15.0	1.0	21.0	15.0	5.0	5.0	44.0	18.0	13.0	15.0	85.0	7.0	23.0	6.0	5.0	110.0	48.0	7.0	1.0	38.0	8.0	15.0
940737	16.0	27.0	7.0	68.0	13.0	5.0	24.0	4.0	7.0	125.0	6.0	16.0	7.0	10.0	13.0	19.0	11.0	17.0	55.0	16.0	6.0	6.0	24.0	3.0	9.0	4.0	20.0	24.0	73.0	3.0	38.0	13.0	15.0	4.0	4.0	9.0	4.0	3.0	49.0	55.0	5.0	2.0	4.0	4.0	9.0	3.0	16.0	46.0	15.0
674655	3.0	1.0	3.0	2.0	140.0	0.0	5.0	1.0	9.0	1.0	2.0	1.0	0.0	2.0	7.0	0.0	3.0	1.0	0.0	15.0	2.0	3.0	23.0	0.0	0.0	5.0	5.0	4.0	7.0	0.0	1.0	2.0	5.0	0.0	0.0	1.0	0.0	0.0	1.0	2.0	7.0	0.0	0.0	0.0	0.0	2.0	0.0	0.0	0.0
197286	2.0	1.0	0.0	9.0	1.0	0.0	3.0	0.0	0.0	4.0	0.0	0.0	0.0	5.0	2.0	5.0	2.0	6.0	7.0	5.0	0.0	4.0	2.0	1.0	2.0	1.0	5.0	3.0	0.0	1.0	2.0	0.0	15.0	2.0	2.0	4.0	2.0	0.0	0.0	2.0	0.0	1.0	0.0	0.0	8.0	0.0	3.0	6.0	2.0
1059729	1.0	0.0	0.0	0.0	1.0	0.0	0.0	1.0	1.0	0.0	1.0	3.0	0.0	0.0	0.0	0.0	0.0	1.0	0.0	0.0	1.0	1.0	3.0	0.0	4.0	3.0	1.0	1.0	0.0	0.0	0.0	0.0	1.0	0.0	0.0	75.0	0.0	0.0	1.0	0.0	1.0	0.0	0.0	0.0	0.0	0.0	5.0	3.0	4.0
1656943	4.0	0.0	18.0	1.0	5.0	3.0	29.0	4.0	6.0	0.0	0.0	3.0	0.0	1.0	4.0	0.0	36.0	0.0	5.0	0.0	0.0	1.0	0.0	0.0	0.0	0.0	0.0	1.0	0.0	2.0	2.0	0.0	2.0	3.0	0.0	2.0	1.0	0.0	0.0	0.0	0.0	8.0	0.0	0.0	0.0	2.0	0.0	0.0	0.0
218061	2.0	0.0	0.0	2.0	2.0	1.0	1.0	1.0	3.0	3.0	0.0	3.0	0.0	2.0	1.0	2.0	4.0	11.0	16.0	2.0	2.0	1.0	2.0	0.0	6.0	4.0	1.0	2.0	2.0	2.0	4.0	2.0	3.0	0.0	4.0	0.0	0.0	0.0	6.0	6.0	1.0	0.0	1.0	1.0	7.0	0.0	6.0	3.0	5.0
1060517	2.0	4.0	0.0	12.0	1.0	4.0	3.0	0.0	56.0	2.0	2.0	3.0	1.0	16.0	4.0	11.0	11.0	0.0	2.0	1.0	2.0	3.0	6.0	2.0	2.0	1.0	17.0	3.0	3.0	0.0	5.0	1.0	11.0	0.0	0.0	2.0	5.0	0.0	4.0	5.0	2.0	0.0	1.0	0.0	1.0	0.0	1.0	0.0	0.0
255518	1.0	12.0	0.0	7.0	2.0	0.0	0.0	1.0	0.0	10.0	6.0	9.0	1.0	3.0	7.0	5.0	1.0	0.0	0.0	4.0	5.0	4.0	5.0	3.0	1396.0	4.0	3.0	6.0	8.0	5.0	13.0	67.0	2.0	3.0	7.0	1.0	1.0	2.0	4.0	16.0	5.0	0.0	1.0	2.0	0.0	0.0	0.0	0.0	0.0
164660	1.0	4.0	1.0	1.0	3.0	0.0	1.0	0.0	0.0	0.0	0.0	0.0	0.0	0.0	0.0	2.0	1.0	15.0	11.0	1.0	2.0	0.0	0.0	0.0	0.0	0.0	0.0	2.0	0.0	3.0	0.0	0.0	3.0	0.0	10.0	0.0	0.0	0.0	0.0	3.0	0.0	0.0	0.0	0.0	12.0	0.0	4.0	9.0	8.0
616682	4.0	5.0	3.0	27.0	5.0	1.0	0.0	5.0	9.0	3.0	2.0	11.0	6.0	11.0	5.0	26.0	11.0	5.0	2.0	30.0	5.0	12.0	28.0	0.0	4.0	0.0	3.0	16.0	21.0	3.0	1.0	16.0	3.0	2.0	2.0	3.0	23.0	0.0	3.0	7.0	2.0	2.0	0.0	2.0	0.0	0.0	0.0	4.0	0.0
606063	0.0	3.0	0.0	6.0	0.0	0.0	0.0	0.0	0.0	2.0	0.0	2.0	0.0	95.0	0.0	3.0	0.0	3.0	0.0	2.0	0.0	3.0	25.0	1.0	1.0	0.0	3.0	0.0	2.0	1.0	0.0	0.0	2.0	0.0	73.0	0.0	1.0	0.0	1.0	2.0	9.0	0.0	0.0	0.0	0.0	0.0	1.0	3.0	0.0
220524	25.0	0.0	56.0	1.0	10.0	33.0	7.0	22.0	12.0	0.0	0.0	2.0	0.0	0.0	21.0	2.0	32.0	10.0	12.0	0.0	30.0	0.0	0.0	0.0	0.0	0.0	2.0	1.0	0.0	0.0	18.0	1.0	0.0	1.0	7.0	13.0	1.0	1.0	0.0	1.0	0.0	40.0	0.0	2.0	0.0	225.0	0.0	0.0	0.0
821712	14.0	1.0	13.0	3.0	20.0	5.0	43.0	10.0	7.0	3.0	0.0	1.0	0.0	0.0	11.0	2.0	12.0	1.0	18.0	2.0	0.0	0.0	1.0	2.0	1.0	0.0	0.0	20.0	1.0	2.0	18.0	1.0	2.0	0.0	0.0	7.0	0.0	0.0	0.0	0.0	0.0	4.0	0.0	0.0	1.0	5.0	5.0	1.0	0.0
1084865	755.0	19.0	9.0	40.0	18.0	6.0	7.0	22.0	20.0	16.0	12.0	58.0	32.0	313.0	24.0	64.0	49.0	108.0	32.0	45.0	477.0	126.0	355.0	14.0	150.0	448.0	126.0	31.0	667.0	39.0	91.0	73.0	43.0	18.0	162.0	17.0	405.0	12.0	885.0	29.0	2241.0	4.0	16.0	14.0	15.0	5.0	380.0	63.0	72.0
537205	13.0	0.0	49.0	0.0	19.0	18.0	8.0	7.0	4.0	0.0	0.0	0.0	2.0	1.0	3.0	0.0	3.0	0.0	2.0	0.0	0.0	1.0	2.0	0.0	2.0	0.0	0.0	0.0	0.0	0.0	14.0	0.0	1.0	0.0	1.0	4.0	0.0	1.0	0.0	1.0	1.0	9.0	0.0	1.0	0.0	23.0	0.0	1.0	0.0
823024	6.0	2.0	3.0	1.0	6.0	0.0	1.0	2.0	2.0	1.0	2.0	9.0	0.0	5.0	8.0	3.0	16.0	7.0	1.0	3.0	27.0	2.0	2.0	0.0	16.0	9.0	1.0	4.0	21.0	0.0	10.0	8.0	3.0	1.0	4.0	5.0	2.0	0.0	1.0	0.0	5.0	1.0	0.0	6.0	0.0	0.0	1.0	3.0	4.0
849156	21.0	41.0	6.0	39.0	9.0	4.0	15.0	10.0	29.0	41.0	18.0	131.0	10.0	31.0	19.0	74.0	63.0	84.0	132.0	35.0	25.0	32.0	20.0	18.0	60.0	14.0	35.0	60.0	61.0	29.0	56.0	80.0	33.0	6.0	134.0	6.0	16.0	7.0	26.0	216.0	20.0	2.0	8.0	8.0	33.0	0.0	233.0	51.0	180.0
829851	0.0	5.0	1.0	4.0	0.0	0.0	0.0	0.0	2.0	14.0	0.0	2.0	0.0	2.0	34.0	17.0	2.0	2.0	0.0	1.0	2.0	10.0	9.0	0.0	5.0	5.0	2.0	0.0	2.0	3.0	1.0	1.0	8.0	0.0	2.0	0.0	1.0	0.0	1.0	8.0	0.0	0.0	1.0	0.0	0.0	0.0	0.0	2.0	3.0
1078375	2.0	2.0	1.0	7.0	0.0	0.0	0.0	3.0	1.0	1.0	1.0	1.0	0.0	3.0	1.0	1.0	2.0	0.0	1.0	5.0	0.0	10.0	7.0	1.0	0.0	2.0	18.0	3.0	1.0	2.0	0.0	44.0	2.0	3.0	0.0	0.0	1.0	0.0	3.0	0.0	1.0	1.0	0.0	0.0	0.0	0.0	0.0	6.0	2.0
562141	6.0	0.0	1.0	3.0	1.0	1.0	4.0	0.0	3.0	0.0	0.0	2.0	2.0	0.0	2.0	2.0	3.0	0.0	1.0	1.0	1.0	7.0	8.0	1.0	1.0	0.0	1.0	4.0	10.0	1.0	0.0	1.0	6.0	0.0	2.0	1.0	1.0	0.0	0.0	8.0	40.0	0.0	1.0	3.0	0.0	0.0	7.0	2.0	4.0
1093466	5.0	1.0	3.0	3.0	11.0	4.0	2.0	3.0	7.0	5.0	1.0	4.0	1.0	10.0	2.0	11.0	4.0	0.0	1.0	8.0	2.0	5.0	35.0	0.0	2.0	16.0	3.0	10.0	5.0	1.0	1.0	3.0	6.0	1.0	1.0	1.0	1.0	0.0	1.0	7.0	1.0	2.0	1.0	1.0	0.0	0.0	2.0	0.0	0.0
62965	3.0	0.0	15.0	1.0	3.0	56.0	15.0	0.0	0.0	0.0	0.0	0.0	0.0	0.0	3.0	0.0	0.0	0.0	1.0	0.0	0.0	0.0	0.0	0.0	0.0	0.0	0.0	1.0	0.0	0.0	5.0	0.0	0.0	0.0	0.0	1.0	0.0	0.0	0.0	1.0	0.0	18.0	0.0	0.0	0.0	32.0	0.0	0.0	0.0
963779	8.0	9.0	2.0	39.0	6.0	2.0	7.0	6.0	6.0	11.0	2.0	10.0	2.0	21.0	9.0	10.0	3.0	2.0	0.0	54.0	10.0	19.0	23.0	1.0	5.0	5.0	2.0	18.0	13.0	0.0	3.0	6.0	11.0	2.0	1.0	2.0	8.0	2.0	3.0	9.0	1.0	2.0	2.0	0.0	0.0	0.0	1.0	7.0	5.0
176591	2.0	4.0	0.0	4.0	0.0	0.0	1.0	0.0	1.0	2.0	3.0	6.0	9.0	4.0	0.0	11.0	0.0	0.0	0.0	10.0	11.0	4.0	5.0	4.0	5.0	10.0	5.0	6.0	10.0	0.0	0.0	12.0	2.0	9.0	0.0	0.0	6.0	11.0	11.0	4.0	0.0	0.0	6.0	12.0	0.0	2.0	0.0	0.0	0.0
4434296	0.0	0.0	0.0	2.0	0.0	0.0	0.0	0.0	0.0	2.0	3.0	4.0	0.0	2.0	0.0	3.0	0.0	0.0	0.0	4.0	3.0	5.0	2.0	1.0	24.0	2.0	1.0	2.0	2.0	2.0	0.0	5.0	1.0	1.0	0.0	0.0	427.0	0.0	2.0	0.0	0.0	0.0	1.0	1.0	0.0	0.0	0.0	0.0	0.0
523542	0.0	0.0	0.0	0.0	0.0	0.0	0.0	1.0	0.0	0.0	0.0	0.0	0.0	0.0	0.0	0.0	0.0	5.0	0.0	0.0	0.0	0.0	0.0	0.0	0.0	0.0	0.0	0.0	0.0	1.0	0.0	0.0	0.0	0.0	1.0	0.0	1.0	0.0	0.0	0.0	0.0	0.0	0.0	0.0	3.0	0.0	0.0	1.0	0.0
804735	3.0	3.0	2.0	7.0	0.0	1.0	0.0	0.0	3.0	2.0	1.0	41.0	9.0	14.0	2.0	6.0	0.0	14.0	76.0	12.0	39.0	12.0	5.0	3.0	3.0	4.0	3.0	1.0	15.0	0.0	0.0	124.0	5.0	8.0	33.0	1.0	2.0	5.0	8.0	2.0	4.0	1.0	6.0	9.0	3.0	1.0	22.0	2.0	10.0
512485	2.0	5.0	0.0	4.0	0.0	0.0	4.0	0.0	0.0	0.0	7.0	7.0	0.0	2.0	0.0	2.0	0.0	2.0	1.0	4.0	0.0	2.0	3.0	2.0	8.0	7.0	7.0	0.0	0.0	1.0	8.0	1.0	9.0	5.0	2.0	1.0	18.0	0.0	1.0	3.0	2.0	1.0	0.0	1.0	1.0	0.0	2.0	4.0	1.0
1116539	2.0	3.0	0.0	3.0	10.0	0.0	0.0	0.0	4.0	2.0	1.0	0.0	4.0	5.0	2.0	1.0	0.0	7.0	0.0	9.0	1.0	269.0	55.0	1.0	3.0	4.0	4.0	4.0	11.0	3.0	13.0	3.0	0.0	2.0	0.0	0.0	0.0	0.0	2.0	1.0	0.0	0.0	0.0	1.0	0.0	0.0	0.0	0.0	0.0
1009894	73.0	51.0	66.0	44.0	85.0	15.0	315.0	36.0	42.0	25.0	22.0	161.0	16.0	50.0	37.0	25.0	161.0	256.0	59.0	41.0	26.0	34.0	41.0	6.0	55.0	256.0	56.0	74.0	44.0	35.0	100.0	73.0	76.0	20.0	103.0	48.0	95.0	12.0	149.0	181.0	1185.0	37.0	16.0	20.0	53.0	8.0	88.0	108.0	180.0
88754	14.0	1.0	1.0	2.0	8.0	0.0	1.0	12.0	5.0	2.0	1.0	0.0	1.0	2.0	6.0	10.0	22.0	4.0	4.0	0.0	0.0	1.0	1.0	0.0	0.0	16.0	2.0	3.0	2.0	1.0	2.0	2.0	2.0	0.0	0.0	3.0	1.0	0.0	3.0	1.0	2.0	0.0	0.0	0.0	0.0	2.0	0.0	1.0	1.0
822419	3.0	0.0	1.0	1.0	7.0	0.0	3.0	0.0	34.0	13.0	0.0	3.0	1.0	0.0	24.0	3.0	5.0	2.0	3.0	4.0	2.0	16.0	2.0	1.0	3.0	2.0	10.0	0.0	1.0	1.0	1.0	13.0	0.0	0.0	17.0	0.0	2.0	0.0	0.0	3.0	0.0	0.0	0.0	0.0	0.0	1.0	2.0	3.0	1.0
4479762	2.0	0.0	1.0	2.0	21.0	1.0	0.0	2.0	10.0	2.0	0.0	4.0	2.0	11.0	3.0	68.0	9.0	0.0	0.0	3.0	2.0	126.0	26.0	1.0	6.0	3.0	31.0	3.0	2.0	1.0	0.0	3.0	1.0	6.0	0.0	0.0	2.0	0.0	3.0	3.0	1.0	2.0	0.0	1.0	0.0	0.0	0.0	0.0	0.0
540826	1.0	0.0	0.0	7.0	4.0	0.0	0.0	1.0	0.0	2.0	0.0	0.0	37.0	4.0	2.0	9.0	18.0	10.0	0.0	3.0	1.0	20.0	1.0	0.0	1.0	3.0	6.0	2.0	3.0	0.0	0.0	4.0	0.0	2.0	1.0	0.0	1.0	0.0	0.0	1.0	2.0	0.0	0.0	1.0	0.0	1.0	1.0	0.0	0.0
346085	1.0	0.0	0.0	2.0	0.0	0.0	0.0	0.0	0.0	1.0	0.0	4.0	1.0	2.0	0.0	6.0	0.0	4.0	1.0	4.0	0.0	4.0	0.0	1.0	0.0	0.0	0.0	1.0	3.0	0.0	1.0	83.0	1.0	0.0	13.0	0.0	0.0	0.0	1.0	0.0	3.0	0.0	1.0	1.0	0.0	1.0	13.0	3.0	3.0
809102	21.0	0.0	3.0	0.0	23.0	6.0	10.0	3802.0	39.0	0.0	0.0	1.0	1.0	0.0	32.0	0.0	29.0	0.0	11.0	0.0	0.0	0.0	0.0	0.0	0.0	0.0	0.0	0.0	0.0	0.0	6.0	0.0	0.0	0.0	0.0	17.0	0.0	1.0	0.0	0.0	0.0	3.0	0.0	0.0	0.0	3.0	0.0	0.0	0.0
453616	31.0	1.0	2.0	2.0	6.0	3.0	1.0	17.0	8.0	0.0	0.0	2.0	2.0	5.0	11.0	10.0	38.0	0.0	0.0	0.0	2.0	10.0	10.0	1.0	2.0	1.0	2.0	0.0	17.0	1.0	12.0	2.0	1.0	3.0	1.0	36.0	0.0	1.0	53.0	2.0	0.0	1.0	0.0	1.0	1.0	0.0	1.0	0.0	0.0
5778	0.0	3.0	2.0	11.0	0.0	0.0	0.0	0.0	4.0	7.0	1.0	14.0	3.0	8.0	0.0	5.0	1.0	47.0	0.0	10.0	4.0	4.0	6.0	3.0	4.0	0.0	5.0	21.0	8.0	1.0	0.0	14.0	7.0	0.0	548.0	0.0	3.0	3.0	2.0	8.0	4.0	0.0	0.0	2.0	5.0	2.0	86.0	274.0	291.0
637973	1.0	2.0	3.0	34.0	1.0	0.0	1.0	1.0	2.0	0.0	1.0	3.0	5.0	0.0	6.0	5.0	1.0	17.0	0.0	0.0	3.0	1.0	5.0	0.0	0.0	0.0	1.0	4.0	10.0	0.0	0.0	1.0	3.0	0.0	0.0	2.0	1.0	0.0	4.0	0.0	0.0	0.0	0.0	2.0	0.0	0.0	1.0	0.0	0.0
155854	38.0	7.0	42.0	33.0	28.0	13.0	138.0	31.0	37.0	21.0	4.0	13.0	4.0	19.0	25.0	20.0	38.0	9.0	12.0	40.0	14.0	18.0	41.0	2.0	4.0	16.0	31.0	21.0	51.0	7.0	26.0	5.0	33.0	3.0	1.0	25.0	27.0	1.0	9.0	17.0	7.0	13.0	7.0	3.0	0.0	2.0	5.0	3.0	1.0
537062	3.0	34.0	3.0	32.0	16.0	0.0	9.0	3.0	60.0	13.0	6.0	15.0	7.0	48.0	13.0	31.0	44.0	3.0	5.0	13.0	22.0	352.0	67.0	8.0	27.0	28.0	202.0	28.0	58.0	9.0	23.0	9.0	36.0	1.0	5.0	6.0	11.0	1.0	8.0	25.0	17.0	7.0	3.0	8.0	1.0	1.0	8.0	1.0	24.0
580077	2.0	5.0	8.0	9.0	45.0	1.0	13.0	3.0	1.0	37.0	3.0	29.0	1.0	4.0	2.0	1.0	6.0	0.0	0.0	5.0	3.0	4.0	0.0	0.0	2.0	1.0	6.0	27.0	4.0	0.0	1.0	3.0	11.0	1.0	5.0	3.0	4.0	2.0	2.0	5.0	1.0	4.0	1.0	2.0	2.0	0.0	0.0	5.0	3.0
813217	152.0	230.0	71.0	1377.0	123.0	36.0	123.0	163.0	308.0	545.0	80.0	101.0	71.0	598.0	245.0	425.0	171.0	376.0	1445.0	143.0	237.0	264.0	555.0	141.0	47.0	139.0	280.0	92.0	115.0	73.0	80.0	58.0	872.0	75.0	257.0	237.0	46.0	16.0	80.0	273.0	89.0	56.0	35.0	42.0	649.0	29.0	397.0	304.0	221.0
1004022	10.0	12.0	3.0	10.0	5.0	2.0	0.0	0.0	1.0	0.0	1.0	6.0	7.0	6.0	1.0	15.0	3.0	0.0	0.0	1.0	0.0	12.0	19.0	0.0	5.0	0.0	4.0	22.0	29.0	0.0	1.0	6.0	8.0	1.0	1.0	0.0	11.0	2.0	3.0	16.0	6.0	0.0	3.0	2.0	0.0	2.0	0.0	0.0	0.0
583117	2.0	0.0	0.0	0.0	0.0	1.0	0.0	0.0	0.0	1.0	0.0	0.0	0.0	0.0	1.0	0.0	0.0	0.0	1.0	0.0	2.0	0.0	1.0	0.0	0.0	1.0	0.0	1.0	0.0	73.0	0.0	0.0	0.0	1.0	0.0	0.0	0.0	0.0	0.0	0.0	0.0	0.0	1.0	0.0	1.0	0.0	1.0	1.0	0.0
2796295	0.0	6.0	0.0	3.0	0.0	0.0	0.0	0.0	1.0	0.0	24.0	2.0	3.0	0.0	0.0	1.0	0.0	0.0	6.0	1.0	0.0	2.0	1.0	19.0	3.0	3.0	1.0	2.0	1.0	2.0	0.0	0.0	0.0	7.0	1.0	0.0	1.0	17.0	3.0	3.0	1.0	0.0	27.0	5.0	3.0	0.0	1.0	2.0	3.0
589500	12.0	1.0	0.0	10.0	8.0	4.0	1.0	3.0	9.0	1.0	0.0	12.0	2.0	1.0	11.0	3.0	0.0	3.0	0.0	12.0	1.0	0.0	5.0	1.0	0.0	3.0	2.0	2.0	3.0	0.0	2.0	1.0	7.0	0.0	4.0	17.0	1.0	0.0	4.0	1.0	1.0	0.0	0.0	1.0	0.0	1.0	0.0	0.0	0.0
537664	19.0	4.0	2.0	6.0	17.0	2.0	5.0	10.0	18.0	0.0	3.0	1.0	15.0	13.0	12.0	36.0	20.0	11.0	6.0	20.0	5.0	10.0	22.0	0.0	1.0	5.0	5.0	50.0	15.0	2.0	4.0	6.0	11.0	2.0	3.0	9.0	71.0	0.0	1.0	11.0	6.0	1.0	0.0	2.0	0.0	2.0	1.0	4.0	1.0
742307	17.0	2.0	1.0	11.0	4.0	1.0	0.0	12.0	12.0	0.0	2.0	2.0	1.0	3.0	7.0	2.0	9.0	0.0	0.0	7.0	0.0	4.0	2.0	1.0	0.0	10.0	4.0	4.0	8.0	0.0	1.0	1.0	3.0	0.0	0.0	2.0	1.0	0.0	1.0	1.0	0.0	1.0	1.0	0.0	0.0	1.0	2.0	1.0	4.0
364180	47.0	0.0	0.0	14.0	53.0	8.0	3.0	302.0	533.0	0.0	0.0	14.0	4.0	26.0	30.0	8.0	24.0	2.0	4.0	5.0	4.0	23.0	37.0	0.0	0.0	2.0	9.0	44.0	5.0	2.0	6.0	2.0	9.0	1.0	1.0	9.0	2.0	2.0	7.0	2.0	1.0	1.0	1.0	0.0	0.0	3.0	0.0	1.0	0.0
565046	1.0	2.0	1.0	2.0	101.0	0.0	0.0	31.0	1.0	14.0	0.0	2.0	17.0	0.0	1.0	2.0	3.0	0.0	9.0	0.0	0.0	0.0	1.0	0.0	0.0	0.0	0.0	2.0	8.0	0.0	4.0	2.0	0.0	0.0	0.0	3.0	0.0	0.0	1.0	0.0	0.0	0.0	0.0	0.0	0.0	0.0	0.0	1.0	0.0
1084045	1.0	6.0	0.0	6.0	0.0	1.0	1.0	1.0	4.0	4.0	3.0	4.0	11.0	4.0	0.0	152.0	2.0	43.0	1.0	6.0	9.0	6.0	4.0	0.0	6.0	11.0	3.0	17.0	63.0	2.0	5.0	18.0	1.0	3.0	4.0	3.0	4.0	0.0	7.0	2.0	14.0	0.0	0.0	3.0	0.0	0.0	2.0	4.0	9.0
4320783	0.0	6.0	0.0	13.0	2.0	0.0	0.0	0.0	0.0	5.0	2.0	5.0	3.0	105.0	1.0	10.0	0.0	0.0	0.0	11.0	5.0	72.0	1036.0	1.0	4.0	10.0	6.0	8.0	7.0	5.0	0.0	28.0	4.0	1.0	0.0	1.0	6.0	1.0	3.0	4.0	4.0	0.0	3.0	1.0	0.0	0.0	0.0	0.0	0.0
1141678	1.0	20.0	2.0	6.0	3.0	1.0	17.0	1.0	1.0	2.0	6.0	22.0	1.0	4.0	0.0	3.0	4.0	13.0	1.0	10.0	1.0	3.0	5.0	1.0	7.0	2.0	13.0	9.0	2.0	6.0	7.0	8.0	19.0	4.0	11.0	2.0	20.0	2.0	1.0	10.0	23.0	1.0	0.0	3.0	37.0	0.0	14.0	16.0	29.0
553706	15.0	4.0	9.0	3.0	10.0	0.0	5.0	20.0	13.0	2.0	3.0	12.0	1.0	10.0	16.0	22.0	27.0	9.0	2.0	9.0	60.0	27.0	12.0	0.0	1.0	0.0	7.0	13.0	7.0	1.0	6.0	0.0	13.0	0.0	0.0	3.0	3.0	1.0	69.0	5.0	6.0	1.0	1.0	0.0	0.0	0.0	3.0	7.0	4.0
807693	8.0	3.0	0.0	0.0	2.0	0.0	1.0	3.0	5.0	0.0	0.0	1.0	1.0	4.0	1.0	6.0	12.0	3.0	39.0	6.0	4.0	2.0	4.0	0.0	206.0	37.0	0.0	1.0	6.0	0.0	16.0	57.0	2.0	1.0	0.0	3.0	3.0	0.0	32.0	2.0	22.0	2.0	0.0	1.0	0.0	3.0	4.0	3.0	18.0
819893	4.0	2.0	3.0	25.0	2.0	1.0	2.0	0.0	1.0	3.0	1.0	3.0	2.0	2.0	2.0	6.0	22.0	43.0	0.0	5.0	3.0	1.0	3.0	3.0	3.0	0.0	6.0	3.0	23.0	0.0	0.0	0.0	1.0	0.0	0.0	2.0	2.0	0.0	2.0	2.0	12.0	0.0	0.0	1.0	2.0	2.0	1.0	24.0	1.0
785526	100.0	12.0	1.0	11.0	43.0	4.0	4.0	43.0	68.0	1.0	3.0	2.0	5.0	17.0	58.0	33.0	39.0	33.0	24.0	9.0	7.0	56.0	17.0	0.0	5.0	6.0	6.0	7.0	19.0	6.0	26.0	10.0	5.0	4.0	22.0	61.0	31.0	1.0	99.0	11.0	49.0	4.0	1.0	1.0	4.0	4.0	15.0	37.0	19.0
815406	11.0	2.0	11.0	11.0	3.0	3.0	117.0	1.0	4.0	271.0	2.0	16.0	9.0	1.0	0.0	2.0	12.0	1.0	5.0	2.0	2.0	3.0	3.0	0.0	2.0	21.0	2.0	8.0	5.0	1.0	5.0	8.0	5.0	4.0	0.0	3.0	5.0	1.0	0.0	10.0	6.0	5.0	0.0	0.0	1.0	1.0	0.0	21.0	3.0
4418266	98.0	0.0	2.0	0.0	1.0	6.0	3.0	2.0	1.0	1.0	1.0	1.0	0.0	0.0	7.0	0.0	1.0	1.0	4.0	0.0	0.0	0.0	1.0	0.0	1.0	0.0	1.0	0.0	0.0	1.0	7.0	0.0	1.0	1.0	0.0	5.0	0.0	0.0	1.0	26.0	0.0	10.0	0.0	0.0	0.0	1.0	2.0	2.0	2.0
1039594	23.0	41.0	25.0	77.0	58.0	9.0	86.0	11.0	28.0	110.0	14.0	73.0	6.0	10.0	12.0	16.0	47.0	53.0	19.0	33.0	45.0	22.0	22.0	32.0	27.0	50.0	70.0	88.0	16.0	8.0	19.0	5.0	32.0	2.0	41.0	17.0	67.0	5.0	13.0	223.0	82.0	9.0	10.0	7.0	3024.0	7.0	42.0	88.0	65.0
686972	1.0	2.0	1.0	6.0	0.0	0.0	1.0	1.0	0.0	1.0	1.0	0.0	2.0	3.0	1.0	1.0	1.0	3.0	4.0	1.0	2.0	1.0	2.0	0.0	0.0	3.0	2.0	1.0	0.0	0.0	0.0	0.0	2.0	0.0	1.0	2.0	0.0	1.0	0.0	3.0	1.0	1.0	0.0	1.0	0.0	1.0	4.0	2.0	1.0
4430952	0.0	4.0	0.0	2.0	4.0	0.0	0.0	0.0	0.0	4.0	0.0	1.0	1.0	2.0	1.0	1.0	2.0	6.0	3.0	2.0	5.0	3.0	3.0	1.0	0.0	15.0	5.0	1.0	2.0	1.0	3.0	0.0	3.0	0.0	6.0	2.0	2.0	0.0	2.0	4.0	2.0	0.0	1.0	0.0	4.0	0.0	14.0	14.0	14.0
4312153	0.0	1.0	1.0	11.0	3.0	0.0	1.0	9.0	25.0	3.0	0.0	6.0	1.0	5.0	5.0	3.0	0.0	0.0	1.0	30.0	4.0	7.0	7.0	0.0	1.0	4.0	2.0	10.0	10.0	3.0	1.0	2.0	53.0	1.0	0.0	0.0	3.0	0.0	2.0	5.0	1.0	0.0	1.0	0.0	0.0	0.0	0.0	0.0	0.0
948180	98.0	8.0	8.0	16.0	32.0	6.0	3.0	25.0	76.0	8.0	7.0	11.0	3.0	13.0	128.0	19.0	87.0	13.0	29.0	69.0	8.0	30.0	24.0	2.0	5.0	6.0	7.0	16.0	13.0	4.0	49.0	22.0	3.0	10.0	7.0	31.0	3.0	3.0	4.0	7.0	1.0	12.0	5.0	4.0	0.0	11.0	4.0	6.0	1.0
157046	6.0	3.0	1.0	0.0	2.0	0.0	1.0	2.0	0.0	1.0	1.0	0.0	1.0	0.0	1.0	2.0	5.0	14.0	35.0	17.0	1.0	0.0	1.0	1.0	0.0	16.0	0.0	1.0	1.0	0.0	32.0	32.0	0.0	0.0	9.0	1.0	1.0	1.0	0.0	0.0	0.0	2.0	1.0	0.0	2.0	1.0	6.0	5.0	7.0
157514	9.0	1.0	5.0	1.0	3.0	4.0	1.0	10.0	3.0	1.0	0.0	0.0	0.0	1.0	3.0	1.0	9.0	2.0	2.0	0.0	1.0	1.0	0.0	1.0	24.0	0.0	0.0	0.0	0.0	0.0	18.0	0.0	1.0	0.0	2.0	3.0	9.0	0.0	1.0	1.0	1.0	0.0	2.0	0.0	0.0	0.0	1.0	2.0	0.0
545535	0.0	0.0	0.0	0.0	0.0	0.0	0.0	0.0	0.0	0.0	0.0	0.0	0.0	0.0	0.0	0.0	0.0	1.0	0.0	0.0	0.0	0.0	0.0	0.0	0.0	0.0	0.0	0.0	0.0	0.0	0.0	0.0	0.0	0.0	2.0	0.0	0.0	0.0	0.0	0.0	0.0	0.0	0.0	0.0	1.0	0.0	244.0	5.0	4.0
748652	7.0	7.0	4.0	11.0	1.0	2.0	0.0	2.0	1.0	4.0	3.0	14.0	57.0	8.0	4.0	25.0	3.0	2.0	0.0	498.0	10.0	25.0	7.0	2.0	7.0	1.0	3.0	3.0	19.0	5.0	6.0	273.0	4.0	6.0	1.0	0.0	4.0	3.0	11.0	6.0	7.0	2.0	6.0	7.0	0.0	1.0	0.0	0.0	5.0
771274	5.0	5.0	2.0	4.0	3.0	9.0	2.0	2.0	6.0	5.0	0.0	2.0	0.0	1.0	1.0	2.0	2.0	0.0	2.0	4.0	41.0	4.0	5.0	0.0	3.0	29.0	16.0	5.0	3.0	6.0	2.0	3.0	5.0	3.0	0.0	6.0	27.0	2.0	56.0	24.0	0.0	2.0	0.0	8.0	0.0	1.0	1.0	0.0	1.0
173333	3.0	9.0	1.0	15.0	0.0	0.0	0.0	1.0	1.0	10.0	6.0	14.0	4.0	1243.0	1.0	56.0	0.0	13.0	0.0	12.0	35.0	232.0	145.0	5.0	41.0	30.0	61.0	9.0	118.0	16.0	2.0	22.0	21.0	5.0	5.0	0.0	20.0	2.0	44.0	8.0	314.0	0.0	6.0	6.0	0.0	0.0	94.0	3.0	5.0
673010	8.0	2.0	2.0	2.0	7.0	0.0	2.0	5.0	7.0	2.0	1.0	1.0	0.0	2.0	4.0	0.0	5.0	4.0	8.0	0.0	4.0	0.0	2.0	0.0	0.0	1.0	2.0	5.0	9.0	0.0	7.0	4.0	1.0	0.0	0.0	5.0	3.0	0.0	3.0	2.0	2.0	0.0	0.0	1.0	1.0	0.0	1.0	3.0	0.0
1108960	431.0	56.0	36.0	191.0	291.0	36.0	18.0	529.0	510.0	35.0	40.0	145.0	18.0	180.0	508.0	239.0	223.0	280.0	56.0	318.0	64.0	292.0	180.0	7.0	32.0	107.0	66.0	257.0	111.0	17.0	78.0	104.0	58.0	13.0	218.0	94.0	38.0	3.0	46.0	144.0	192.0	22.0	7.0	27.0	22.0	24.0	164.0	955.0	1229.0
573135	3.0	1.0	1.0	10.0	4.0	0.0	0.0	5.0	4.0	3.0	1.0	3.0	2.0	13.0	1.0	8.0	7.0	3.0	5.0	7.0	6.0	11.0	17.0	0.0	0.0	8.0	2.0	17.0	5.0	3.0	3.0	3.0	6.0	0.0	1.0	3.0	1.0	0.0	2.0	1.0	0.0	0.0	1.0	0.0	1.0	1.0	0.0	4.0	4.0
1060565	9.0	0.0	2.0	1.0	6.0	0.0	1.0	6.0	3.0	2.0	0.0	1.0	0.0	3.0	1.0	4.0	2.0	3.0	13.0	0.0	0.0	1.0	0.0	0.0	0.0	0.0	1.0	1.0	3.0	0.0	3.0	2.0	0.0	0.0	1.0	1.0	1.0	0.0	0.0	1.0	0.0	0.0	0.0	0.0	0.0	0.0	7.0	4.0	2.0
833317	62.0	13.0	16.0	13.0	12.0	2.0	1.0	5.0	29.0	2.0	9.0	22.0	11.0	37.0	21.0	44.0	290.0	307.0	34.0	58.0	108.0	9.0	15.0	6.0	188.0	68.0	22.0	3.0	442.0	24.0	150.0	97.0	16.0	5.0	10.0	26.0	167.0	2.0	21.0	38.0	56.0	6.0	4.0	56.0	9.0	8.0	31.0	83.0	52.0
989109	1.0	10.0	1.0	4.0	2.0	0.0	1.0	0.0	1.0	1.0	2.0	1.0	2.0	8.0	0.0	2.0	5.0	10.0	0.0	4.0	5.0	4.0	1.0	0.0	2.0	23.0	3.0	2.0	5.0	3.0	1.0	1.0	4.0	0.0	0.0	0.0	3.0	0.0	3.0	2.0	1.0	0.0	0.0	1.0	0.0	1.0	0.0	8.0	2.0
1105514	6.0	1.0	14.0	1.0	13.0	4.0	398.0	1.0	5.0	3.0	0.0	25.0	1.0	0.0	7.0	0.0	14.0	1.0	16.0	0.0	4.0	0.0	0.0	0.0	0.0	1.0	0.0	1.0	1.0	0.0	11.0	1.0	7.0	0.0	14.0	11.0	0.0	1.0	1.0	1.0	1.0	3.0	2.0	0.0	0.0	1.0	8.0	8.0	1.0
573413	77.0	18.0	11.0	16.0	57.0	11.0	8.0	66.0	96.0	13.0	4.0	14.0	5.0	15.0	74.0	74.0	82.0	18.0	98.0	31.0	29.0	91.0	29.0	3.0	11.0	57.0	7.0	139.0	46.0	2.0	38.0	22.0	16.0	7.0	4.0	44.0	10.0	0.0	9.0	12.0	20.0	5.0	0.0	5.0	2.0	6.0	12.0	9.0	12.0
1072787	4.0	0.0	1.0	4.0	7.0	1.0	2.0	1.0	1.0	0.0	1.0	0.0	4.0	0.0	0.0	0.0	2.0	0.0	0.0	0.0	0.0	1.0	1.0	1.0	0.0	2.0	1.0	5.0	1.0	2.0	1.0	1.0	4.0	0.0	0.0	0.0	1.0	0.0	0.0	10.0	1.0	0.0	1.0	0.0	0.0	0.0	0.0	0.0	3.0
4302793	4.0	1.0	1.0	0.0	1.0	0.0	0.0	0.0	6.0	1.0	0.0	1.0	5.0	0.0	1.0	1.0	10.0	39.0	1.0	0.0	1.0	2.0	4.0	0.0	1.0	95.0	2.0	0.0	7.0	0.0	4.0	2.0	1.0	1.0	0.0	0.0	1.0	0.0	1.0	2.0	2.0	0.0	1.0	0.0	0.0	0.0	0.0	1.0	2.0
1129425	5.0	7.0	1.0	30.0	8.0	0.0	2.0	7.0	6.0	2.0	4.0	3.0	8.0	8.0	13.0	7.0	17.0	39.0	28.0	14.0	9.0	5.0	4.0	0.0	3.0	1.0	1.0	4.0	9.0	6.0	5.0	30.0	4.0	0.0	2.0	5.0	7.0	2.0	4.0	1.0	1.0	0.0	0.0	4.0	0.0	0.0	1.0	5.0	2.0
8028	1.0	15.0	1.0	370.0	0.0	0.0	1.0	1.0	1.0	47.0	11.0	232.0	15.0	15.0	5.0	26.0	1.0	2.0	3.0	22.0	21.0	29.0	30.0	9.0	18.0	18.0	22.0	935.0	20.0	23.0	1.0	69.0	70.0	12.0	0.0	0.0	24.0	5.0	22.0	28.0	15.0	0.0	6.0	6.0	0.0	0.0	0.0	2.0	0.0
226516	6.0	0.0	1.0	1.0	9.0	0.0	0.0	11.0	50.0	1.0	0.0	6.0	3.0	2.0	3.0	15.0	18.0	0.0	0.0	1.0	4.0	14.0	3.0	0.0	0.0	1.0	1.0	1.0	4.0	0.0	2.0	0.0	3.0	0.0	1.0	4.0	0.0	0.0	0.0	0.0	0.0	0.0	0.0	0.0	0.0	1.0	1.0	0.0	0.0
367995	15.0	2.0	2.0	6.0	2.0	1.0	1.0	1.0	4.0	1.0	3.0	0.0	3.0	2.0	1.0	5.0	4.0	3.0	2.0	5.0	3.0	4.0	4.0	1.0	0.0	2.0	0.0	1.0	4.0	3.0	2.0	2.0	0.0	0.0	0.0	1.0	3.0	0.0	15.0	8.0	5.0	2.0	0.0	0.0	0.0	0.0	0.0	9.0	3.0
1068902	10.0	7.0	14.0	19.0	19.0	3.0	0.0	0.0	9.0	29.0	2.0	23.0	14.0	23.0	4.0	43.0	8.0	2.0	1.0	13.0	4.0	84.0	58.0	3.0	2.0	2.0	66.0	21.0	27.0	4.0	3.0	14.0	2.0	28.0	0.0	0.0	6.0	4.0	7.0	6.0	4.0	3.0	0.0	2.0	1.0	21.0	0.0	1.0	10.0
817734	1.0	2.0	0.0	3.0	1.0	0.0	1.0	0.0	0.0	4.0	1.0	4.0	0.0	4.0	8.0	8.0	2.0	1.0	1.0	3.0	9.0	4.0	11.0	2.0	1.0	27.0	2.0	3.0	1.0	2.0	1.0	2.0	56.0	1.0	2.0	5.0	1.0	0.0	2.0	4.0	1.0	2.0	0.0	2.0	0.0	0.0	1.0	1.0	1.0
579608	1.0	1.0	0.0	6.0	1.0	0.0	0.0	3.0	0.0	0.0	1.0	3.0	3.0	4.0	1.0	4.0	0.0	1.0	0.0	1.0	2.0	1.0	2.0	0.0	3.0	2.0	1.0	1.0	13.0	2.0	0.0	1.0	4.0	8.0	1.0	19.0	40.0	1.0	0.0	0.0	13.0	0.0	0.0	1.0	0.0	0.0	5.0	1.0	0.0
610486	1.0	1.0	0.0	3.0	2.0	1.0	1.0	0.0	0.0	57.0	0.0	5.0	0.0	1.0	0.0	1.0	0.0	2.0	1.0	1.0	1.0	5.0	3.0	0.0	0.0	2.0	0.0	3.0	3.0	1.0	1.0	1.0	2.0	2.0	2.0	0.0	1.0	0.0	1.0	4.0	0.0	0.0	0.0	0.0	2.0	0.0	0.0	5.0	1.0
578551	4.0	1.0	0.0	1.0	36.0	2.0	1.0	5.0	2.0	3.0	0.0	5.0	0.0	0.0	4.0	4.0	1.0	4.0	2.0	2.0	0.0	2.0	0.0	0.0	2.0	1.0	1.0	20.0	0.0	0.0	1.0	1.0	1.0	0.0	0.0	2.0	1.0	0.0	1.0	0.0	1.0	1.0	0.0	0.0	0.0	0.0	1.0	13.0	6.0
543065	11.0	15.0	1.0	24.0	24.0	0.0	9.0	7.0	13.0	26.0	4.0	14.0	5.0	14.0	48.0	14.0	6.0	3.0	0.0	72.0	10.0	40.0	22.0	1.0	7.0	3.0	62.0	14.0	60.0	1.0	2.0	10.0	23.0	0.0	5.0	6.0	4.0	0.0	8.0	7.0	10.0	1.0	2.0	3.0	0.0	4.0	2.0	13.0	17.0
1098866	4.0	1.0	0.0	2.0	24.0	2.0	1.0	1.0	3.0	1.0	0.0	9.0	3.0	1.0	11.0	5.0	1.0	8.0	0.0	8.0	0.0	5.0	14.0	1.0	0.0	7.0	1.0	12.0	2.0	0.0	5.0	4.0	4.0	5.0	0.0	1.0	0.0	0.0	3.0	2.0	1.0	0.0	2.0	0.0	0.0	1.0	0.0	1.0	0.0
583016	6.0	1.0	2.0	3.0	7.0	0.0	0.0	2.0	28.0	0.0	3.0	1.0	1.0	15.0	17.0	28.0	9.0	2.0	3.0	15.0	16.0	14.0	16.0	0.0	4.0	1.0	2.0	1.0	6.0	2.0	6.0	3.0	2.0	3.0	13.0	5.0	5.0	0.0	0.0	1.0	0.0	2.0	2.0	2.0	2.0	2.0	0.0	1.0	1.0
221896	2.0	0.0	2.0	10.0	3.0	0.0	1.0	2.0	3.0	0.0	0.0	31.0	1.0	0.0	1.0	4.0	3.0	0.0	0.0	4.0	1.0	7.0	7.0	1.0	1.0	0.0	0.0	17.0	8.0	1.0	2.0	0.0	4.0	0.0	0.0	1.0	3.0	1.0	2.0	2.0	1.0	0.0	0.0	0.0	0.0	1.0	0.0	0.0	0.0
821187	0.0	0.0	1.0	20.0	2.0	0.0	1.0	2.0	4.0	0.0	1.0	1.0	0.0	1.0	0.0	1.0	1.0	3.0	0.0	21.0	0.0	0.0	0.0	0.0	0.0	1.0	2.0	6.0	0.0	0.0	10.0	0.0	0.0	0.0	2.0	0.0	0.0	0.0	2.0	1.0	1.0	0.0	0.0	0.0	0.0	0.0	0.0	2.0	1.0
369064	0.0	1.0	0.0	3.0	0.0	0.0	0.0	0.0	0.0	0.0	0.0	3.0	3.0	4.0	0.0	5.0	0.0	1.0	0.0	1.0	17.0	2.0	2.0	4.0	5.0	5.0	4.0	9.0	6.0	2.0	0.0	2.0	4.0	3.0	0.0	0.0	3.0	6.0	3.0	3.0	3.0	0.0	1.0	10.0	0.0	0.0	0.0	0.0	0.0
4351129	2.0	1.0	0.0	1.0	0.0	0.0	0.0	0.0	10.0	2.0	2.0	4.0	1.0	3.0	0.0	2.0	0.0	0.0	0.0	3.0	1.0	4.0	2.0	0.0	1.0	0.0	51.0	2.0	3.0	2.0	0.0	0.0	3.0	2.0	0.0	1.0	3.0	0.0	4.0	4.0	1.0	0.0	2.0	1.0	0.0	2.0	0.0	0.0	0.0
591642	8.0	2.0	2.0	0.0	2.0	0.0	0.0	1.0	8.0	3.0	3.0	8.0	2.0	2.0	8.0	6.0	15.0	7.0	1.0	2.0	22.0	1.0	4.0	0.0	7.0	33.0	0.0	1.0	31.0	2.0	7.0	3.0	1.0	0.0	4.0	5.0	29.0	2.0	0.0	1.0	3.0	1.0	0.0	6.0	0.0	0.0	2.0	9.0	2.0
1104627	11.0	19.0	4.0	17.0	10.0	3.0	11.0	7.0	20.0	14.0	1.0	13.0	2.0	13.0	11.0	12.0	8.0	1.0	1.0	50.0	7.0	22.0	20.0	1.0	11.0	7.0	20.0	46.0	9.0	3.0	10.0	10.0	30.0	0.0	0.0	4.0	8.0	1.0	2.0	22.0	12.0	2.0	2.0	1.0	0.0	3.0	5.0	1.0	0.0
275257	4.0	2.0	3.0	2.0	5.0	0.0	2.0	3.0	5.0	2.0	0.0	1.0	2.0	4.0	4.0	18.0	5.0	0.0	0.0	32.0	3.0	12.0	4.0	0.0	2.0	0.0	10.0	3.0	4.0	1.0	0.0	1.0	3.0	0.0	0.0	1.0	1.0	0.0	4.0	3.0	5.0	0.0	0.0	0.0	0.0	1.0	0.0	5.0	0.0
941487	9.0	14.0	12.0	14.0	7.0	2.0	9.0	5.0	22.0	18.0	5.0	39.0	1.0	16.0	14.0	38.0	20.0	93.0	34.0	17.0	11.0	16.0	14.0	1.0	144.0	22.0	13.0	21.0	42.0	58.0	28.0	13.0	16.0	5.0	137.0	12.0	11.0	3.0	58.0	108.0	16.0	2.0	6.0	6.0	73.0	3.0	448.0	136.0	171.0
575652	0.0	1.0	0.0	10.0	0.0	1.0	0.0	0.0	1.0	1.0	2.0	3.0	2.0	1.0	5.0	1.0	0.0	0.0	0.0	5.0	5.0	4.0	1.0	1.0	916.0	2.0	2.0	4.0	5.0	1.0	2.0	33.0	1.0	3.0	0.0	0.0	2.0	2.0	3.0	0.0	3.0	0.0	0.0	2.0	0.0	0.0	0.0	0.0	0.0
306515	1.0	7.0	0.0	8.0	3.0	0.0	0.0	2.0	14.0	5.0	1.0	3.0	0.0	3.0	5.0	4.0	3.0	0.0	0.0	28.0	4.0	6.0	6.0	0.0	3.0	3.0	10.0	24.0	40.0	0.0	1.0	3.0	25.0	1.0	4.0	2.0	3.0	0.0	5.0	5.0	2.0	1.0	0.0	1.0	0.0	0.0	0.0	1.0	1.0
1040713	0.0	3.0	0.0	5.0	1.0	2.0	1.0	1.0	3.0	2.0	0.0	13.0	2.0	4.0	7.0	8.0	9.0	31.0	2.0	2.0	297.0	7.0	3.0	0.0	74.0	129.0	5.0	2.0	4.0	2.0	11.0	12.0	3.0	6.0	9.0	2.0	17.0	2.0	250.0	4.0	0.0	1.0	2.0	4.0	0.0	1.0	15.0	4.0	18.0
889025	123.0	52.0	24.0	77.0	71.0	8.0	130.0	14.0	30.0	64.0	20.0	274.0	18.0	39.0	18.0	31.0	101.0	274.0	43.0	40.0	49.0	33.0	30.0	8.0	57.0	122.0	62.0	132.0	29.0	40.0	49.0	84.0	99.0	14.0	153.0	33.0	88.0	11.0	70.0	126.0	154.0	11.0	12.0	6.0	626.0	3.0	130.0	145.0	169.0
850305	7.0	1.0	1.0	2.0	4.0	2.0	3.0	1.0	5.0	0.0	0.0	1.0	0.0	2.0	6.0	2.0	8.0	4.0	3.0	8.0	0.0	4.0	2.0	0.0	1.0	1.0	0.0	1.0	3.0	0.0	7.0	0.0	1.0	0.0	0.0	7.0	0.0	1.0	18.0	2.0	0.0	1.0	1.0	0.0	0.0	1.0	0.0	1.0	3.0
222753	0.0	2.0	1.0	31.0	3.0	1.0	0.0	0.0	1.0	4.0	1.0	1.0	1.0	2.0	10.0	0.0	4.0	0.0	10.0	2.0	2.0	3.0	5.0	0.0	0.0	0.0	4.0	10.0	0.0	0.0	0.0	0.0	2.0	0.0	0.0	1.0	1.0	1.0	1.0	53.0	1.0	2.0	0.0	0.0	0.0	0.0	0.0	0.0	1.0
254649	0.0	0.0	2.0	9.0	4.0	1.0	1.0	1.0	6.0	2.0	1.0	2.0	1.0	9.0	11.0	4.0	3.0	37.0	11.0	8.0	2.0	5.0	4.0	3.0	0.0	0.0	11.0	3.0	28.0	0.0	0.0	15.0	5.0	3.0	3.0	2.0	54.0	2.0	4.0	1.0	0.0	0.0	1.0	5.0	0.0	0.0	5.0	0.0	7.0
273018	2.0	3.0	2.0	5.0	1.0	4.0	0.0	4.0	2.0	2.0	0.0	1.0	0.0	1.0	3.0	11.0	3.0	1.0	1.0	0.0	2.0	12.0	3.0	0.0	1.0	0.0	1.0	2.0	0.0	2.0	2.0	1.0	10.0	0.0	0.0	5.0	3.0	0.0	1.0	5.0	0.0	0.0	0.0	0.0	0.0	1.0	0.0	0.0	1.0
883057	14.0	1.0	26.0	16.0	5.0	22.0	3.0	6.0	11.0	1.0	0.0	1.0	4.0	0.0	5.0	5.0	4.0	3.0	21.0	9.0	6.0	6.0	6.0	1.0	1.0	1.0	6.0	7.0	12.0	1.0	8.0	6.0	7.0	2.0	1.0	3.0	39.0	3.0	1.0	2.0	1.0	25.0	0.0	1.0	1.0	35.0	0.0	1.0	1.0
797229	0.0	0.0	1.0	3.0	0.0	0.0	0.0	0.0	1.0	0.0	2.0	0.0	0.0	3.0	2.0	4.0	0.0	3.0	2.0	5.0	0.0	3.0	3.0	0.0	1.0	2.0	6.0	0.0	0.0	0.0	0.0	0.0	4.0	1.0	5.0	2.0	1.0	1.0	4.0	0.0	0.0	1.0	1.0	0.0	2.0	0.0	1.0	0.0	1.0
812921	5.0	7.0	10.0	17.0	37.0	2.0	10.0	3.0	8.0	32.0	1.0	6.0	2.0	16.0	20.0	26.0	16.0	23.0	16.0	4.0	3.0	19.0	25.0	1.0	2.0	14.0	15.0	11.0	13.0	3.0	3.0	2.0	30.0	4.0	3.0	8.0	4.0	0.0	4.0	5.0	6.0	1.0	3.0	0.0	1.0	5.0	10.0	64.0	27.0
992510	255.0	25.0	30.0	29.0	95.0	20.0	21.0	128.0	164.0	10.0	15.0	29.0	5.0	43.0	179.0	67.0	161.0	64.0	40.0	65.0	72.0	105.0	49.0	0.0	31.0	28.0	12.0	36.0	35.0	6.0	37.0	19.0	17.0	5.0	6.0	64.0	10.0	2.0	98.0	21.0	38.0	12.0	6.0	13.0	1.0	13.0	2.0	6.0	23.0
2058521	0.0	2.0	0.0	4.0	0.0	0.0	0.0	0.0	0.0	3.0	0.0	0.0	0.0	3.0	0.0	2.0	0.0	2.0	0.0	1.0	3.0	3.0	1.0	1.0	3.0	2.0	1.0	1.0	1.0	53.0	0.0	1.0	2.0	33.0	0.0	0.0	1.0	1.0	1.0	1.0	3.0	0.0	3.0	1.0	16.0	0.0	2.0	2.0	0.0
240810	4.0	2.0	0.0	2.0	1.0	0.0	2.0	4.0	0.0	1.0	1.0	1.0	0.0	6.0	1.0	6.0	2.0	4.0	0.0	1.0	2.0	10.0	1.0	1.0	0.0	1.0	14.0	5.0	1.0	0.0	1.0	1.0	31.0	2.0	2.0	0.0	0.0	0.0	1.0	0.0	0.0	0.0	0.0	0.0	0.0	0.0	0.0	0.0	0.0
449855	0.0	5.0	2.0	0.0	1.0	0.0	0.0	1.0	0.0	1.0	2.0	12.0	7.0	4.0	1.0	7.0	6.0	87.0	2.0	18.0	7.0	9.0	6.0	0.0	1.0	45.0	4.0	11.0	8.0	7.0	1.0	10.0	6.0	5.0	185.0	1.0	2.0	2.0	12.0	4.0	2.0	1.0	1.0	5.0	5.0	2.0	47.0	54.0	38.0
37958	0.0	14.0	0.0	1.0	0.0	0.0	0.0	0.0	0.0	2.0	33.0	4.0	4.0	3.0	0.0	2.0	0.0	0.0	2.0	0.0	3.0	4.0	3.0	28.0	2.0	3.0	0.0	1.0	2.0	1.0	1.0	0.0	1.0	3.0	4.0	0.0	4.0	27.0	1.0	3.0	1.0	0.0	25.0	10.0	1.0	0.0	13.0	4.0	6.0
584085	1.0	2.0	0.0	8.0	2.0	0.0	2.0	1.0	2.0	5.0	1.0	3.0	0.0	3.0	1.0	2.0	34.0	0.0	1.0	4.0	2.0	1.0	3.0	0.0	1.0	0.0	0.0	30.0	2.0	3.0	0.0	2.0	5.0	3.0	0.0	0.0	0.0	0.0	1.0	0.0	1.0	0.0	1.0	0.0	0.0	1.0	0.0	0.0	0.0
979107	0.0	2.0	1.0	0.0	1.0	0.0	0.0	1.0	0.0	0.0	0.0	0.0	0.0	1.0	0.0	1.0	0.0	4.0	0.0	2.0	1.0	1.0	0.0	1.0	1.0	1.0	0.0	0.0	0.0	0.0	1.0	0.0	1.0	0.0	26.0	2.0	3.0	0.0	1.0	0.0	1.0	0.0	0.0	0.0	2.0	0.0	29.0	30.0	10.0
838293	28.0	2.0	7.0	7.0	32.0	3.0	2.0	45.0	37.0	3.0	2.0	7.0	1.0	18.0	37.0	12.0	21.0	14.0	2.0	5.0	2.0	14.0	2.0	2.0	3.0	5.0	3.0	8.0	8.0	1.0	9.0	7.0	2.0	1.0	10.0	20.0	3.0	0.0	69.0	5.0	3.0	0.0	0.0	7.0	1.0	2.0	15.0	12.0	20.0
656520	8.0	24.0	8.0	13.0	6.0	2.0	3.0	4.0	8.0	4.0	2.0	7.0	3.0	14.0	21.0	34.0	12.0	2.0	2.0	7.0	11.0	76.0	19.0	0.0	4.0	4.0	13.0	32.0	82.0	3.0	1.0	9.0	21.0	0.0	0.0	5.0	5.0	0.0	4.0	4.0	27.0	5.0	2.0	3.0	0.0	6.0	1.0	2.0	0.0
703741	0.0	1.0	0.0	2.0	1.0	0.0	0.0	1.0	0.0	1.0	2.0	1.0	1.0	5.0	0.0	3.0	0.0	11.0	0.0	2.0	645.0	2.0	1.0	0.0	3.0	26.0	2.0	5.0	5.0	3.0	0.0	3.0	1.0	2.0	0.0	0.0	6.0	0.0	4.0	0.0	3.0	0.0	0.0	1.0	1.0	0.0	0.0	1.0	1.0
4370747	0.0	7.0	2.0	4.0	1.0	0.0	0.0	1.0	0.0	11.0	3.0	2.0	0.0	2.0	2.0	8.0	0.0	0.0	0.0	1.0	2.0	1.0	3.0	1.0	0.0	1.0	5.0	3.0	0.0	3.0	1.0	3.0	21.0	1.0	0.0	1.0	2.0	2.0	3.0	25.0	1.0	0.0	0.0	0.0	0.0	0.0	0.0	0.0	1.0
4323871	136.0	3.0	8.0	6.0	48.0	9.0	6.0	48.0	150.0	1.0	13.0	10.0	2.0	12.0	87.0	41.0	109.0	23.0	18.0	9.0	6.0	35.0	3.0	0.0	2.0	0.0	5.0	8.0	4.0	2.0	40.0	12.0	2.0	0.0	6.0	41.0	2.0	1.0	212.0	6.0	7.0	3.0	1.0	1.0	1.0	4.0	5.0	11.0	12.0
191973	4.0	2.0	1.0	6.0	0.0	1.0	0.0	13.0	2.0	2.0	0.0	6.0	3.0	5.0	2.0	6.0	0.0	2.0	0.0	100.0	7.0	5.0	2.0	3.0	2.0	7.0	0.0	4.0	10.0	9.0	0.0	7.0	0.0	4.0	0.0	0.0	1.0	4.0	4.0	45.0	1.0	0.0	1.0	1.0	0.0	3.0	1.0	1.0	0.0
1037355	1.0	0.0	3.0	2.0	5.0	2.0	2.0	2.0	1.0	0.0	2.0	2.0	13.0	4.0	4.0	2.0	3.0	4.0	0.0	48.0	2.0	2.0	4.0	1.0	2.0	2.0	2.0	7.0	3.0	2.0	8.0	10.0	3.0	4.0	0.0	0.0	0.0	2.0	1.0	1.0	0.0	1.0	1.0	3.0	0.0	5.0	2.0	1.0	0.0
582973	11.0	5.0	6.0	6.0	25.0	0.0	1.0	9.0	8.0	3.0	1.0	6.0	0.0	6.0	5.0	9.0	6.0	2.0	1.0	49.0	3.0	7.0	5.0	0.0	14.0	6.0	3.0	10.0	5.0	1.0	3.0	1.0	4.0	2.0	0.0	1.0	3.0	0.0	1.0	4.0	4.0	0.0	1.0	4.0	0.0	0.0	0.0	1.0	4.0
1105814	19.0	16.0	10.0	170.0	30.0	12.0	6.0	29.0	38.0	15.0	7.0	44.0	28.0	45.0	32.0	43.0	27.0	66.0	93.0	131.0	105.0	50.0	64.0	3.0	21.0	50.0	18.0	102.0	69.0	12.0	52.0	13.0	31.0	5.0	8.0	37.0	26.0	2.0	38.0	14.0	10.0	4.0	5.0	3.0	5.0	4.0	18.0	187.0	152.0
592615	1.0	0.0	3.0	8.0	9.0	3.0	5.0	3.0	26.0	0.0	1.0	0.0	0.0	0.0	5.0	5.0	5.0	1.0	2.0	2.0	3.0	3.0	13.0	0.0	0.0	2.0	3.0	4.0	3.0	0.0	3.0	4.0	3.0	0.0	0.0	1.0	0.0	0.0	1.0	0.0	1.0	1.0	0.0	0.0	0.0	0.0	0.0	0.0	0.0
824146	1.0	3.0	4.0	4.0	4.0	0.0	0.0	8.0	1.0	1.0	2.0	2.0	4.0	2.0	2.0	2.0	3.0	2.0	27.0	4.0	3.0	1.0	0.0	0.0	2.0	37.0	0.0	3.0	4.0	0.0	0.0	0.0	6.0	0.0	2.0	6.0	2.0	0.0	17.0	2.0	0.0	1.0	0.0	0.0	0.0	0.0	4.0	1.0	0.0
909170	1.0	6.0	0.0	9.0	2.0	0.0	0.0	2.0	3.0	6.0	0.0	3.0	1.0	15.0	6.0	10.0	2.0	4.0	1.0	1.0	3.0	13.0	32.0	1.0	0.0	0.0	8.0	8.0	37.0	1.0	1.0	2.0	14.0	1.0	0.0	1.0	1.0	0.0	0.0	4.0	4.0	1.0	2.0	0.0	0.0	0.0	0.0	0.0	0.0
191975	0.0	0.0	0.0	1.0	0.0	0.0	1.0	0.0	0.0	0.0	1.0	0.0	0.0	0.0	0.0	0.0	0.0	1.0	1.0	2.0	0.0	1.0	0.0	0.0	0.0	0.0	0.0	0.0	0.0	2.0	0.0	1.0	1.0	1.0	0.0	0.0	0.0	0.0	1.0	0.0	0.0	1.0	0.0	0.0	0.0	0.0	1.0	3.0	2.0
4451432	59.0	0.0	118.0	0.0	30.0	81.0	7.0	14.0	47.0	0.0	0.0	0.0	0.0	0.0	30.0	0.0	30.0	1.0	13.0	2.0	1.0	1.0	0.0	0.0	0.0	0.0	0.0	0.0	0.0	0.0	30.0	0.0	0.0	1.0	0.0	36.0	0.0	0.0	0.0	2.0	0.0	221.0	0.0	0.0	0.0	411.0	1.0	0.0	3.0
568727	1.0	2.0	0.0	4.0	0.0	0.0	0.0	0.0	0.0	1.0	0.0	7.0	0.0	0.0	2.0	5.0	1.0	32.0	1.0	1.0	0.0	2.0	2.0	0.0	1.0	0.0	2.0	6.0	0.0	2.0	0.0	0.0	3.0	0.0	85.0	0.0	1.0	0.0	6.0	1.0	1.0	1.0	0.0	2.0	4.0	0.0	34.0	370.0	73.0
574655	590.0	15.0	28.0	80.0	240.0	30.0	28.0	263.0	553.0	27.0	22.0	25.0	15.0	98.0	573.0	316.0	562.0	155.0	239.0	97.0	171.0	283.0	75.0	5.0	42.0	95.0	55.0	42.0	97.0	13.0	213.0	47.0	19.0	13.0	85.0	216.0	122.0	2.0	171.0	50.0	42.0	21.0	9.0	8.0	10.0	18.0	40.0	42.0	30.0
362965	2.0	3.0	0.0	5.0	0.0	0.0	0.0	2.0	1.0	0.0	1.0	12.0	4.0	6.0	3.0	5.0	3.0	11.0	0.0	9.0	135.0	21.0	8.0	3.0	54.0	590.0	7.0	6.0	5.0	8.0	4.0	6.0	2.0	13.0	5.0	7.0	4.0	9.0	516.0	6.0	7.0	0.0	8.0	8.0	1.0	0.0	15.0	1.0	23.0
746817	0.0	0.0	0.0	8.0	0.0	1.0	0.0	0.0	0.0	5.0	2.0	4.0	43.0	6.0	2.0	10.0	0.0	14.0	44.0	8.0	215.0	12.0	7.0	7.0	5.0	8.0	10.0	4.0	16.0	3.0	0.0	22.0	1.0	22.0	7.0	0.0	6.0	10.0	11.0	7.0	2.0	0.0	11.0	222.0	3.0	0.0	2.0	4.0	8.0
647472	2.0	5.0	0.0	7.0	2.0	0.0	2.0	0.0	1.0	0.0	3.0	7.0	3.0	1.0	0.0	1.0	28.0	24.0	0.0	6.0	1.0	1.0	2.0	0.0	0.0	0.0	0.0	1.0	18.0	2.0	1.0	1.0	4.0	0.0	15.0	2.0	19.0	0.0	1.0	1.0	2.0	0.0	0.0	0.0	0.0	1.0	0.0	7.0	1.0
1105574	116.0	42.0	32.0	61.0	47.0	16.0	54.0	20.0	109.0	73.0	32.0	74.0	15.0	38.0	90.0	76.0	206.0	366.0	872.0	136.0	37.0	20.0	18.0	8.0	263.0	115.0	50.0	30.0	133.0	43.0	369.0	120.0	45.0	9.0	230.0	30.0	90.0	11.0	169.0	198.0	18.0	12.0	15.0	6.0	375.0	4.0	324.0	116.0	104.0
365415	5.0	1.0	1.0	47.0	0.0	0.0	0.0	0.0	2.0	5.0	1.0	5.0	13.0	4.0	2.0	2.0	0.0	35.0	1.0	8.0	1.0	10.0	3.0	2.0	3.0	4.0	4.0	19.0	53.0	1.0	2.0	4.0	7.0	2.0	0.0	2.0	3.0	0.0	4.0	2.0	1.0	0.0	2.0	1.0	2.0	0.0	5.0	6.0	2.0
1051459	1.0	0.0	3.0	0.0	4.0	1.0	5.0	0.0	0.0	19.0	1.0	4.0	0.0	2.0	1.0	1.0	1.0	1.0	1.0	1.0	2.0	0.0	1.0	0.0	5.0	4.0	2.0	7.0	5.0	0.0	1.0	0.0	3.0	0.0	2.0	0.0	0.0	1.0	2.0	32.0	2.0	1.0	1.0	0.0	1.0	0.0	0.0	11.0	2.0
219826	1.0	1.0	3.0	0.0	2.0	0.0	3.0	1.0	1.0	2.0	0.0	0.0	3.0	1.0	1.0	0.0	1.0	0.0	1.0	1.0	1.0	1.0	1.0	0.0	0.0	2.0	0.0	1.0	0.0	0.0	0.0	1.0	1.0	0.0	3.0	0.0	2.0	0.0	1.0	0.0	0.0	0.0	0.0	0.0	20.0	0.0	5.0	1.0	1.0
500699	21.0	0.0	0.0	2.0	6.0	0.0	0.0	1.0	20.0	0.0	1.0	0.0	0.0	2.0	11.0	4.0	6.0	1.0	31.0	2.0	0.0	4.0	2.0	0.0	0.0	0.0	3.0	2.0	1.0	0.0	0.0	1.0	2.0	0.0	2.0	1.0	3.0	0.0	4.0	1.0	2.0	0.0	0.0	0.0	0.0	0.0	0.0	1.0	1.0
249571	0.0	0.0	0.0	0.0	4.0	1.0	0.0	8.0	5.0	1.0	0.0	2.0	0.0	4.0	3.0	13.0	4.0	6.0	0.0	3.0	2.0	6.0	8.0	0.0	20.0	0.0	0.0	4.0	10.0	1.0	8.0	2.0	3.0	3.0	0.0	0.0	1.0	2.0	1.0	0.0	0.0	2.0	1.0	2.0	0.0	1.0	0.0	0.0	0.0
643177	4.0	0.0	0.0	2.0	0.0	0.0	0.0	1.0	1.0	0.0	0.0	4.0	0.0	4.0	2.0	2.0	3.0	0.0	1.0	2.0	36.0	1.0	2.0	0.0	1.0	6.0	1.0	0.0	34.0	5.0	3.0	5.0	2.0	0.0	13.0	0.0	39.0	1.0	2.0	3.0	2.0	0.0	0.0	2.0	0.0	0.0	0.0	1.0	2.0
349901	0.0	4.0	0.0	761.0	1.0	0.0	1.0	35.0	1.0	5.0	1.0	10.0	3.0	5.0	4.0	3.0	0.0	1.0	2.0	4.0	5.0	2.0	2.0	0.0	3.0	2.0	3.0	32.0	1.0	0.0	5.0	8.0	3.0	0.0	0.0	1.0	2.0	0.0	4.0	4.0	0.0	0.0	1.0	0.0	0.0	0.0	1.0	0.0	1.0
1091060	43.0	5.0	5.0	3.0	36.0	8.0	5.0	32.0	44.0	3.0	4.0	13.0	2.0	10.0	30.0	11.0	37.0	17.0	7.0	9.0	5.0	34.0	23.0	0.0	38.0	24.0	3.0	10.0	4.0	6.0	12.0	5.0	3.0	0.0	6.0	51.0	7.0	0.0	61.0	6.0	1.0	5.0	0.0	1.0	1.0	5.0	5.0	9.0	4.0
547097	9.0	0.0	0.0	34.0	7.0	0.0	1.0	2.0	8.0	5.0	0.0	4.0	6.0	1.0	10.0	2.0	10.0	0.0	1.0	15.0	3.0	5.0	4.0	0.0	2.0	2.0	4.0	6.0	5.0	0.0	3.0	2.0	7.0	0.0	0.0	2.0	2.0	0.0	4.0	5.0	1.0	0.0	0.0	4.0	0.0	0.0	0.0	0.0	0.0
1108275	13.0	44.0	35.0	58.0	15.0	25.0	77.0	3.0	17.0	190.0	18.0	174.0	5.0	16.0	5.0	62.0	27.0	133.0	8.0	38.0	21.0	37.0	41.0	30.0	69.0	11.0	91.0	88.0	24.0	29.0	12.0	15.0	48.0	13.0	894.0	6.0	62.0	4.0	9.0	218.0	74.0	9.0	15.0	4.0	373.0	1.0	126.0	460.0	446.0
226718	0.0	1.0	0.0	48.0	5.0	0.0	2.0	0.0	4.0	0.0	0.0	2.0	0.0	6.0	6.0	2.0	0.0	5.0	4.0	17.0	0.0	0.0	3.0	1.0	1.0	1.0	0.0	3.0	8.0	0.0	10.0	1.0	1.0	0.0	1.0	1.0	1.0	0.0	2.0	6.0	2.0	0.0	1.0	1.0	1.0	0.0	3.0	0.0	0.0
769643	0.0	30.0	1.0	14.0	3.0	1.0	6.0	1.0	7.0	49.0	4.0	10.0	1.0	10.0	42.0	27.0	4.0	15.0	0.0	11.0	9.0	13.0	131.0	3.0	10.0	3.0	46.0	7.0	6.0	1.0	1.0	5.0	82.0	1.0	9.0	3.0	7.0	1.0	15.0	26.0	3.0	0.0	0.0	1.0	5.0	0.0	8.0	9.0	13.0
628226	0.0	0.0	1.0	0.0	1.0	0.0	0.0	2.0	2.0	1.0	0.0	0.0	0.0	1.0	0.0	0.0	3.0	9.0	0.0	1.0	0.0	0.0	0.0	0.0	0.0	1.0	0.0	0.0	0.0	1.0	1.0	0.0	1.0	0.0	1.0	2.0	0.0	0.0	0.0	0.0	0.0	1.0	0.0	0.0	1.0	0.0	0.0	2.0	37.0
749563	179.0	65.0	35.0	47.0	71.0	20.0	12.0	50.0	304.0	42.0	30.0	41.0	35.0	168.0	262.0	474.0	162.0	74.0	66.0	324.0	358.0	358.0	281.0	15.0	59.0	55.0	75.0	34.0	108.0	28.0	73.0	80.0	47.0	40.0	63.0	54.0	53.0	18.0	30.0	29.0	14.0	33.0	36.0	40.0	8.0	45.0	14.0	8.0	12.0
288283	14.0	6.0	0.0	5.0	4.0	1.0	2.0	10.0	24.0	7.0	0.0	8.0	4.0	3.0	6.0	12.0	0.0	10.0	0.0	6.0	4.0	11.0	12.0	0.0	3.0	4.0	8.0	5.0	12.0	3.0	1.0	29.0	9.0	1.0	0.0	1.0	1.0	0.0	4.0	15.0	9.0	0.0	0.0	0.0	1.0	1.0	10.0	9.0	3.0
996116	52.0	20.0	113.0	30.0	20.0	78.0	14.0	25.0	44.0	8.0	8.0	33.0	94.0	23.0	37.0	61.0	27.0	26.0	22.0	64.0	95.0	64.0	36.0	11.0	12.0	25.0	24.0	23.0	62.0	16.0	34.0	58.0	13.0	1902.0	1.0	13.0	20.0	23.0	41.0	8.0	13.0	215.0	15.0	18.0	0.0	66.0	2.0	21.0	41.0
106543	30.0	40.0	11.0	22.0	9.0	2.0	1.0	11.0	23.0	7.0	3.0	5.0	8.0	17.0	16.0	27.0	34.0	117.0	38.0	38.0	17.0	16.0	13.0	2.0	39.0	51.0	16.0	5.0	70.0	5.0	87.0	63.0	8.0	2.0	3.0	16.0	6.0	1.0	149.0	21.0	21.0	2.0	3.0	3.0	3.0	6.0	7.0	15.0	23.0
1106324	21.0	8.0	15.0	20.0	1161.0	17.0	51.0	7.0	66.0	22.0	5.0	34.0	1.0	7.0	13.0	13.0	22.0	2.0	12.0	47.0	3.0	15.0	14.0	2.0	8.0	4.0	12.0	24.0	12.0	2.0	10.0	4.0	24.0	4.0	1.0	12.0	22.0	2.0	5.0	50.0	5.0	6.0	2.0	2.0	18.0	8.0	1.0	23.0	17.0
256447	38.0	3.0	3.0	4.0	7.0	1.0	2.0	37.0	51.0	1.0	0.0	0.0	3.0	7.0	21.0	12.0	9.0	2.0	14.0	6.0	25.0	3.0	6.0	0.0	18.0	2.0	1.0	0.0	0.0	5.0	5.0	10.0	0.0	0.0	2.0	9.0	1.0	0.0	3.0	0.0	3.0	1.0	0.0	1.0	0.0	0.0	0.0	0.0	1.0
336745	0.0	2.0	0.0	10.0	0.0	0.0	0.0	7.0	1.0	1.0	1.0	3.0	0.0	9.0	5.0	2.0	4.0	0.0	1.0	0.0	5.0	1.0	7.0	1.0	13.0	4.0	1.0	1.0	9.0	2.0	1.0	2.0	1.0	0.0	0.0	0.0	3.0	0.0	3.0	2.0	1.0	0.0	3.0	0.0	0.0	0.0	0.0	1.0	0.0
552687	16.0	3.0	1.0	8.0	25.0	2.0	2.0	49.0	24.0	2.0	1.0	5.0	6.0	10.0	29.0	16.0	13.0	7.0	0.0	8.0	2.0	24.0	18.0	0.0	1.0	0.0	6.0	18.0	8.0	0.0	4.0	1.0	6.0	0.0	3.0	10.0	0.0	0.0	1.0	3.0	2.0	1.0	1.0	0.0	0.0	0.0	2.0	0.0	1.0
358068	0.0	5.0	1.0	3.0	31.0	0.0	1.0	2.0	1.0	7.0	3.0	5.0	2.0	4.0	2.0	11.0	1.0	1.0	4.0	2.0	2.0	2.0	4.0	2.0	2.0	38.0	6.0	21.0	8.0	0.0	2.0	1.0	2.0	2.0	4.0	3.0	8.0	1.0	11.0	27.0	0.0	0.0	3.0	0.0	6.0	0.0	3.0	4.0	1.0
635323	34.0	5.0	112.0	20.0	81.0	8.0	88.0	31.0	37.0	26.0	1.0	16.0	18.0	17.0	31.0	48.0	119.0	16.0	9.0	7.0	7.0	84.0	30.0	0.0	3.0	18.0	12.0	20.0	31.0	5.0	14.0	2.0	14.0	0.0	0.0	11.0	3.0	1.0	4.0	10.0	25.0	7.0	0.0	3.0	0.0	5.0	16.0	2.0	1.0
250780	0.0	1.0	0.0	4.0	1.0	2.0	2.0	0.0	1.0	1.0	9.0	3.0	0.0	0.0	0.0	3.0	0.0	15.0	48.0	2.0	1.0	1.0	1.0	2.0	59.0	1.0	1.0	6.0	2.0	3.0	1.0	1.0	1.0	0.0	49.0	0.0	1.0	0.0	1.0	2.0	3.0	0.0	0.0	3.0	8.0	0.0	7.0	33.0	28.0
201245	29.0	13.0	3.0	12.0	7.0	3.0	1.0	8.0	11.0	9.0	2.0	3.0	1.0	17.0	5.0	14.0	12.0	10.0	3.0	36.0	12.0	10.0	4.0	0.0	2.0	2.0	14.0	9.0	8.0	6.0	1.0	51.0	4.0	3.0	1.0	3.0	3.0	0.0	2.0	3.0	1.0	0.0	0.0	3.0	0.0	0.0	0.0	1.0	0.0
819999	18.0	28.0	6.0	28.0	13.0	4.0	8.0	7.0	19.0	24.0	8.0	5.0	2.0	27.0	13.0	29.0	7.0	42.0	129.0	21.0	11.0	23.0	20.0	15.0	3.0	10.0	32.0	4.0	7.0	4.0	6.0	4.0	51.0	4.0	35.0	20.0	6.0	2.0	2.0	18.0	5.0	6.0	3.0	2.0	67.0	3.0	37.0	42.0	18.0
1104936	15.0	17.0	8.0	15.0	14.0	4.0	11.0	7.0	19.0	12.0	4.0	5.0	3.0	13.0	13.0	24.0	8.0	37.0	143.0	17.0	4.0	6.0	9.0	9.0	3.0	8.0	13.0	8.0	5.0	2.0	6.0	3.0	44.0	3.0	23.0	17.0	2.0	0.0	5.0	6.0	2.0	6.0	1.0	3.0	68.0	1.0	39.0	37.0	19.0
271811	0.0	2.0	0.0	3.0	0.0	0.0	0.0	0.0	0.0	4.0	1.0	4.0	0.0	5.0	0.0	2.0	0.0	1.0	0.0	4.0	3.0	4.0	2.0	0.0	5.0	1.0	0.0	2.0	2.0	24.0	0.0	7.0	3.0	3.0	0.0	0.0	1.0	0.0	2.0	3.0	2.0	0.0	0.0	1.0	0.0	0.0	0.0	1.0	0.0
407459	5.0	1.0	1.0	4.0	2.0	0.0	2.0	4.0	2.0	10.0	0.0	2.0	0.0	1.0	8.0	2.0	6.0	2.0	4.0	9.0	6.0	2.0	0.0	0.0	39.0	2.0	0.0	11.0	2.0	0.0	2.0	49.0	7.0	1.0	3.0	4.0	30.0	0.0	0.0	2.0	0.0	3.0	1.0	2.0	0.0	1.0	0.0	1.0	2.0
696234	13.0	12.0	14.0	20.0	7.0	6.0	9.0	4.0	10.0	5.0	2.0	6.0	8.0	7.0	11.0	4.0	6.0	16.0	4.0	20.0	7.0	7.0	10.0	1.0	2.0	4.0	6.0	25.0	9.0	6.0	5.0	2.0	22.0	6.0	12.0	5.0	45.0	1.0	6.0	47.0	3.0	1.0	1.0	1.0	3.0	3.0	18.0	20.0	11.0
1797847	13.0	2.0	24.0	3.0	6.0	8.0	21.0	8.0	10.0	0.0	0.0	1.0	0.0	0.0	10.0	0.0	15.0	0.0	4.0	0.0	2.0	2.0	1.0	0.0	1.0	0.0	0.0	0.0	1.0	0.0	5.0	2.0	0.0	0.0	0.0	8.0	0.0	0.0	0.0	23.0	0.0	3.0	0.0	0.0	0.0	7.0	0.0	0.0	0.0
4298525	7.0	0.0	0.0	1.0	0.0	1.0	0.0	0.0	5.0	0.0	1.0	2.0	0.0	0.0	0.0	3.0	4.0	43.0	86.0	0.0	2.0	0.0	2.0	0.0	0.0	54.0	1.0	0.0	4.0	0.0	0.0	1.0	0.0	0.0	1.0	3.0	0.0	0.0	0.0	3.0	2.0	0.0	0.0	0.0	0.0	0.0	0.0	0.0	1.0
847582	13.0	0.0	2.0	4.0	4.0	0.0	1.0	22.0	10.0	0.0	0.0	5.0	1.0	10.0	6.0	25.0	22.0	3.0	4.0	7.0	1.0	20.0	14.0	0.0	0.0	1.0	7.0	0.0	8.0	0.0	3.0	1.0	1.0	0.0	4.0	3.0	0.0	0.0	5.0	1.0	0.0	2.0	0.0	0.0	0.0	1.0	0.0	2.0	1.0
103211	41.0	2.0	0.0	6.0	20.0	7.0	0.0	75.0	69.0	0.0	0.0	21.0	1.0	18.0	44.0	41.0	29.0	2.0	1.0	2.0	1.0	27.0	35.0	0.0	1.0	6.0	1.0	35.0	4.0	0.0	3.0	0.0	6.0	1.0	2.0	13.0	1.0	0.0	2.0	1.0	0.0	0.0	0.0	2.0	0.0	5.0	0.0	1.0	1.0
899285	0.0	2.0	0.0	5.0	0.0	0.0	1.0	0.0	0.0	2.0	0.0	0.0	1.0	0.0	0.0	2.0	0.0	0.0	0.0	1.0	0.0	0.0	2.0	0.0	2.0	150.0	0.0	6.0	0.0	0.0	3.0	0.0	2.0	0.0	0.0	9.0	0.0	1.0	0.0	0.0	1.0	0.0	1.0	0.0	0.0	0.0	3.0	1.0	10.0
1072513	89.0	10.0	6.0	20.0	28.0	2.0	8.0	57.0	49.0	8.0	9.0	13.0	2.0	29.0	33.0	41.0	70.0	11.0	8.0	8.0	7.0	48.0	16.0	1.0	25.0	3.0	20.0	5.0	45.0	1.0	16.0	9.0	10.0	1.0	8.0	140.0	6.0	0.0	39.0	4.0	3.0	1.0	0.0	3.0	1.0	2.0	1.0	3.0	4.0
838837	6.0	15.0	3.0	45.0	3.0	0.0	98.0	12.0	0.0	403.0	3.0	30.0	5.0	5.0	2.0	11.0	4.0	17.0	3.0	11.0	82.0	5.0	11.0	3.0	13.0	10.0	30.0	14.0	4.0	3.0	1.0	4.0	8.0	1.0	3.0	0.0	6.0	1.0	3.0	56.0	2.0	3.0	3.0	1.0	2.0	1.0	1.0	1.0	12.0
826270	4.0	1.0	38.0	9.0	4.0	2.0	7.0	3.0	14.0	2.0	1.0	6.0	1.0	3.0	7.0	0.0	1.0	8.0	1.0	22.0	3.0	7.0	10.0	0.0	21.0	0.0	0.0	10.0	3.0	1.0	7.0	1.0	14.0	1.0	0.0	1.0	13.0	0.0	3.0	1.0	0.0	0.0	0.0	1.0	0.0	0.0	5.0	0.0	1.0
1110303	7.0	4.0	1.0	73.0	0.0	1.0	1.0	0.0	3.0	2.0	0.0	2.0	4.0	4.0	4.0	2.0	1.0	0.0	0.0	11.0	0.0	2.0	1.0	0.0	2.0	4.0	3.0	4.0	0.0	0.0	2.0	2.0	6.0	0.0	0.0	0.0	1.0	0.0	1.0	0.0	0.0	2.0	0.0	2.0	0.0	0.0	0.0	0.0	0.0
749805	0.0	3.0	0.0	16.0	0.0	0.0	1.0	2.0	0.0	2.0	5.0	6.0	0.0	0.0	1.0	2.0	0.0	33.0	0.0	2.0	1.0	1.0	3.0	1.0	4.0	0.0	1.0	1.0	1.0	1.0	2.0	4.0	0.0	0.0	28.0	1.0	1.0	0.0	0.0	24.0	38.0	1.0	0.0	1.0	39.0	0.0	43.0	45.0	21.0
540269	1.0	0.0	9.0	1.0	0.0	0.0	5.0	2.0	1.0	0.0	0.0	0.0	0.0	0.0	1.0	0.0	3.0	9.0	0.0	0.0	1.0	0.0	0.0	0.0	1.0	3.0	0.0	0.0	0.0	0.0	2.0	0.0	2.0	0.0	7.0	4.0	0.0	1.0	0.0	1.0	0.0	0.0	0.0	0.0	2.0	0.0	9.0	150.0	12.0
827497	1.0	12.0	4.0	14.0	2.0	0.0	1.0	1.0	3.0	44.0	4.0	6.0	8.0	5.0	1.0	12.0	5.0	1.0	1.0	25.0	5.0	15.0	16.0	2.0	5.0	4.0	8.0	22.0	7.0	6.0	0.0	6.0	38.0	3.0	2.0	4.0	3.0	4.0	6.0	137.0	1.0	8.0	1.0	5.0	0.0	0.0	1.0	51.0	1.0
358001	0.0	2.0	1.0	7.0	0.0	0.0	0.0	0.0	0.0	6.0	1.0	2.0	2.0	3.0	0.0	1.0	0.0	5.0	0.0	3.0	3.0	3.0	2.0	0.0	3.0	4.0	0.0	1.0	4.0	306.0	0.0	0.0	2.0	15.0	2.0	0.0	2.0	1.0	2.0	2.0	3.0	0.0	2.0	1.0	0.0	0.0	1.0	2.0	1.0
189438	2.0	2.0	0.0	2.0	1.0	0.0	0.0	2.0	2.0	3.0	4.0	1.0	0.0	5.0	32.0	3.0	1.0	2.0	0.0	1.0	0.0	5.0	3.0	1.0	1.0	1.0	1.0	0.0	3.0	1.0	1.0	1.0	4.0	0.0	2.0	0.0	0.0	0.0	0.0	3.0	1.0	1.0	0.0	0.0	1.0	0.0	0.0	1.0	2.0
543942	7.0	6.0	8.0	4.0	31.0	0.0	63.0	6.0	6.0	1.0	5.0	12.0	2.0	5.0	3.0	7.0	49.0	8.0	19.0	11.0	11.0	4.0	7.0	0.0	25.0	47.0	15.0	21.0	2.0	10.0	7.0	12.0	25.0	5.0	25.0	6.0	21.0	0.0	23.0	6.0	39.0	4.0	2.0	1.0	16.0	2.0	22.0	24.0	28.0
963154	45.0	11.0	8.0	10.0	16.0	4.0	6.0	20.0	33.0	8.0	1.0	9.0	2.0	15.0	22.0	55.0	36.0	9.0	2.0	20.0	11.0	33.0	11.0	2.0	15.0	1.0	23.0	10.0	22.0	2.0	7.0	47.0	11.0	0.0	15.0	152.0	5.0	1.0	25.0	4.0	1.0	2.0	0.0	2.0	0.0	3.0	2.0	3.0	2.0
1000654	9.0	2.0	0.0	4.0	1.0	0.0	1.0	2.0	6.0	3.0	3.0	6.0	1.0	2.0	0.0	9.0	6.0	0.0	5.0	5.0	2.0	9.0	6.0	0.0	4.0	2.0	1.0	25.0	0.0	4.0	1.0	0.0	3.0	1.0	0.0	0.0	1.0	1.0	0.0	3.0	2.0	0.0	0.0	2.0	0.0	1.0	5.0	0.0	0.0
243829	16.0	11.0	2.0	19.0	6.0	1.0	4.0	3.0	12.0	11.0	4.0	7.0	1.0	18.0	6.0	21.0	6.0	5.0	2.0	72.0	13.0	33.0	30.0	2.0	7.0	8.0	34.0	36.0	74.0	2.0	2.0	9.0	79.0	3.0	0.0	5.0	5.0	0.0	11.0	14.0	8.0	0.0	1.0	4.0	0.0	4.0	0.0	0.0	0.0
554499	10.0	1.0	0.0	0.0	3.0	0.0	0.0	24.0	3.0	1.0	0.0	0.0	0.0	0.0	0.0	0.0	46.0	0.0	0.0	0.0	0.0	4.0	0.0	0.0	0.0	1.0	1.0	0.0	0.0	0.0	3.0	0.0	0.0	1.0	0.0	4.0	0.0	0.0	0.0	3.0	0.0	0.0	0.0	0.0	0.0	0.0	0.0	0.0	0.0
111868	1.0	9.0	0.0	7.0	1.0	1.0	0.0	0.0	0.0	5.0	1.0	6.0	0.0	0.0	0.0	0.0	1.0	2.0	19.0	1.0	1.0	0.0	1.0	1.0	1.0	1.0	1.0	3.0	16.0	3.0	3.0	0.0	2.0	0.0	1.0	2.0	1.0	0.0	2.0	43.0	1.0	0.0	0.0	0.0	8.0	0.0	1.0	1.0	1.0
939546	6.0	1.0	2.0	0.0	2.0	1.0	1.0	4.0	2.0	1.0	0.0	0.0	0.0	0.0	1.0	2.0	4.0	14.0	14.0	6.0	0.0	0.0	4.0	0.0	0.0	1.0	0.0	1.0	0.0	1.0	40.0	12.0	0.0	0.0	2.0	3.0	0.0	0.0	24.0	1.0	0.0	1.0	0.0	1.0	2.0	0.0	1.0	1.0	2.0
3441309	0.0	0.0	0.0	10.0	1.0	0.0	1.0	0.0	1.0	0.0	0.0	0.0	0.0	5.0	1.0	4.0	0.0	2.0	1.0	0.0	0.0	2.0	1.0	1.0	0.0	0.0	1.0	1.0	0.0	2.0	1.0	0.0	4.0	0.0	1.0	1.0	0.0	0.0	1.0	0.0	0.0	0.0	0.0	0.0	2.0	0.0	4.0	2.0	0.0
979536	2.0	0.0	1.0	4.0	3.0	1.0	0.0	8.0	3.0	1.0	0.0	4.0	1.0	2.0	6.0	1.0	6.0	4.0	1.0	20.0	0.0	0.0	2.0	0.0	16.0	1.0	1.0	0.0	2.0	0.0	52.0	1.0	1.0	0.0	0.0	1.0	1.0	1.0	2.0	1.0	1.0	0.0	0.0	1.0	0.0	1.0	0.0	0.0	1.0
514041	16.0	8.0	0.0	12.0	2.0	1.0	0.0	6.0	7.0	3.0	5.0	1.0	2.0	2.0	11.0	5.0	1.0	8.0	11.0	7.0	4.0	5.0	4.0	0.0	3.0	16.0	1.0	3.0	15.0	4.0	2.0	18.0	5.0	2.0	0.0	5.0	3.0	0.0	34.0	8.0	5.0	2.0	1.0	4.0	1.0	2.0	2.0	5.0	2.0
978664	7.0	3.0	1.0	16.0	28.0	10.0	1.0	4.0	30.0	6.0	1.0	14.0	5.0	41.0	45.0	59.0	17.0	0.0	1.0	80.0	5.0	70.0	63.0	1.0	35.0	7.0	29.0	27.0	13.0	0.0	3.0	12.0	7.0	9.0	2.0	6.0	5.0	2.0	10.0	2.0	5.0	2.0	3.0	0.0	0.0	3.0	0.0	0.0	0.0
1084950	111.0	9.0	9.0	20.0	56.0	6.0	6.0	56.0	87.0	12.0	5.0	15.0	2.0	31.0	79.0	87.0	80.0	46.0	12.0	16.0	168.0	81.0	15.0	1.0	37.0	5.0	6.0	18.0	10.0	1.0	53.0	38.0	8.0	8.0	10.0	72.0	126.0	0.0	19.0	6.0	34.0	6.0	0.0	1.0	2.0	10.0	22.0	12.0	75.0
4428924	3.0	1.0	37.0	3.0	144.0	0.0	8.0	0.0	6.0	4.0	2.0	4.0	0.0	0.0	2.0	0.0	1.0	0.0	4.0	0.0	1.0	0.0	1.0	0.0	0.0	0.0	1.0	44.0	0.0	2.0	2.0	1.0	3.0	0.0	0.0	3.0	1.0	0.0	0.0	2.0	0.0	1.0	0.0	0.0	1.0	0.0	1.0	0.0	0.0
949062	20.0	1.0	0.0	4.0	15.0	2.0	0.0	6.0	12.0	1.0	1.0	3.0	3.0	6.0	6.0	3.0	2.0	0.0	4.0	6.0	93.0	9.0	4.0	0.0	1.0	1.0	2.0	2.0	7.0	2.0	1.0	24.0	3.0	0.0	0.0	5.0	3.0	1.0	3.0	8.0	0.0	0.0	1.0	3.0	2.0	0.0	1.0	0.0	14.0
246850	34.0	0.0	2.0	4.0	13.0	2.0	1.0	17.0	20.0	2.0	0.0	1.0	0.0	4.0	15.0	3.0	10.0	15.0	34.0	33.0	7.0	2.0	0.0	0.0	23.0	1.0	1.0	3.0	2.0	0.0	34.0	4.0	1.0	0.0	0.0	19.0	20.0	0.0	2.0	2.0	1.0	1.0	1.0	3.0	0.0	0.0	3.0	3.0	3.0
156477	4.0	1.0	2.0	1.0	3.0	0.0	0.0	3.0	1.0	0.0	1.0	0.0	0.0	0.0	3.0	2.0	3.0	2.0	4.0	1.0	49.0	3.0	1.0	0.0	1.0	5.0	1.0	3.0	1.0	1.0	1.0	4.0	0.0	1.0	0.0	0.0	1.0	0.0	181.0	1.0	0.0	0.0	1.0	1.0	0.0	0.0	1.0	0.0	4.0
807415	35.0	8.0	119.0	24.0	12.0	28.0	236.0	25.0	18.0	13.0	2.0	51.0	3.0	12.0	24.0	10.0	24.0	6.0	11.0	10.0	17.0	15.0	5.0	3.0	9.0	100.0	4.0	24.0	10.0	1.0	20.0	7.0	40.0	1.0	19.0	20.0	48.0	1.0	4.0	9.0	4.0	23.0	3.0	1.0	0.0	13.0	8.0	14.0	11.0
254401	14.0	0.0	1.0	12.0	13.0	1.0	1.0	6.0	7.0	4.0	4.0	3.0	1.0	4.0	5.0	5.0	3.0	8.0	10.0	8.0	27.0	7.0	5.0	0.0	3.0	0.0	4.0	13.0	30.0	1.0	16.0	8.0	4.0	1.0	0.0	1.0	48.0	0.0	8.0	8.0	2.0	0.0	1.0	5.0	0.0	0.0	0.0	1.0	0.0
574051	21.0	0.0	5.0	4.0	8.0	0.0	2.0	3.0	85.0	0.0	0.0	7.0	2.0	6.0	6.0	6.0	17.0	6.0	1.0	3.0	6.0	7.0	220.0	1.0	31.0	7.0	7.0	3.0	6.0	4.0	6.0	3.0	6.0	2.0	2.0	5.0	3.0	0.0	2.0	2.0	9.0	0.0	0.0	4.0	0.0	1.0	1.0	0.0	0.0
364805	0.0	1.0	0.0	3.0	0.0	0.0	0.0	1.0	0.0	0.0	1.0	2.0	1.0	0.0	0.0	3.0	0.0	8.0	4.0	3.0	4.0	4.0	0.0	0.0	1.0	1.0	1.0	1.0	3.0	1.0	0.0	4.0	0.0	1.0	0.0	0.0	0.0	1.0	4.0	3.0	1.0	0.0	4.0	1.0	0.0	0.0	0.0	0.0	2.0
822205	5.0	0.0	1.0	4.0	169.0	0.0	4.0	3.0	6.0	17.0	0.0	13.0	1.0	0.0	3.0	4.0	1.0	2.0	0.0	2.0	0.0	4.0	7.0	1.0	1.0	0.0	0.0	7.0	0.0	1.0	1.0	2.0	4.0	0.0	0.0	5.0	0.0	1.0	1.0	0.0	5.0	3.0	0.0	0.0	0.0	0.0	1.0	18.0	2.0
1025949	9.0	1.0	1.0	5.0	16.0	0.0	5.0	11.0	12.0	4.0	0.0	4.0	2.0	7.0	12.0	10.0	11.0	12.0	1.0	12.0	3.0	21.0	15.0	1.0	2.0	3.0	10.0	14.0	23.0	3.0	2.0	0.0	1.0	1.0	1.0	16.0	3.0	0.0	0.0	5.0	17.0	0.0	0.0	1.0	1.0	0.0	0.0	0.0	1.0
818602	29.0	114.0	12.0	74.0	40.0	6.0	31.0	26.0	46.0	177.0	13.0	60.0	17.0	41.0	488.0	279.0	23.0	52.0	13.0	64.0	30.0	136.0	156.0	12.0	54.0	14.0	151.0	36.0	59.0	21.0	15.0	14.0	98.0	9.0	100.0	20.0	13.0	7.0	131.0	211.0	25.0	15.0	7.0	14.0	20.0	5.0	36.0	91.0	84.0
520638	11.0	0.0	3.0	1.0	10.0	0.0	1.0	2.0	5.0	0.0	1.0	1.0	1.0	2.0	0.0	3.0	9.0	5.0	3.0	2.0	0.0	1.0	0.0	0.0	0.0	1.0	2.0	3.0	2.0	1.0	2.0	1.0	1.0	5.0	4.0	6.0	28.0	0.0	0.0	0.0	1.0	1.0	1.0	1.0	8.0	2.0	4.0	2.0	1.0
995978	24.0	17.0	9.0	24.0	19.0	18.0	33.0	1.0	12.0	142.0	1.0	18.0	7.0	7.0	7.0	11.0	5.0	3.0	30.0	13.0	6.0	8.0	16.0	5.0	13.0	2.0	33.0	30.0	28.0	4.0	7.0	3.0	21.0	4.0	0.0	9.0	11.0	1.0	5.0	56.0	15.0	2.0	3.0	1.0	0.0	8.0	1.0	0.0	0.0
251218	1.0	1.0	0.0	2.0	1.0	2.0	0.0	2.0	2.0	2.0	1.0	4.0	1.0	5.0	2.0	2.0	3.0	6.0	0.0	2.0	1.0	1.0	4.0	0.0	4.0	2.0	0.0	7.0	2.0	1.0	2.0	1.0	0.0	0.0	0.0	3.0	1.0	0.0	3.0	1.0	1.0	0.0	0.0	1.0	1.0	0.0	0.0	0.0	0.0
873972	2.0	4.0	3.0	3.0	7.0	0.0	14.0	0.0	1.0	0.0	0.0	4.0	0.0	5.0	3.0	0.0	2.0	4.0	3.0	4.0	1.0	1.0	0.0	0.0	2.0	2.0	3.0	6.0	1.0	3.0	2.0	6.0	16.0	0.0	5.0	0.0	1.0	0.0	3.0	11.0	8.0	2.0	0.0	0.0	15.0	0.0	4.0	5.0	10.0
501584	262.0	17.0	9.0	57.0	61.0	15.0	3.0	167.0	137.0	17.0	10.0	571.0	40.0	151.0	80.0	352.0	501.0	44.0	6.0	166.0	64.0	367.0	76.0	7.0	12.0	60.0	114.0	32.0	1147.0	16.0	257.0	545.0	21.0	41.0	6.0	148.0	38.0	22.0	1417.0	7.0	92.0	5.0	15.0	22.0	6.0	19.0	4.0	5.0	9.0
1052930	90.0	1.0	788.0	9.0	262.0	295.0	211.0	75.0	57.0	3.0	2.0	18.0	27.0	2.0	67.0	3.0	73.0	19.0	70.0	5.0	7.0	18.0	16.0	5.0	4.0	2.0	1.0	12.0	7.0	1.0	163.0	3.0	13.0	2.0	9.0	100.0	4.0	1.0	2.0	18.0	2.0	171.0	0.0	5.0	1.0	307.0	5.0	6.0	0.0
1129931	36.0	0.0	3.0	0.0	9.0	0.0	0.0	19.0	18.0	0.0	2.0	0.0	2.0	2.0	39.0	3.0	27.0	12.0	7.0	5.0	13.0	4.0	4.0	0.0	0.0	1.0	0.0	1.0	5.0	0.0	3.0	1.0	2.0	2.0	0.0	8.0	0.0	1.0	2.0	0.0	1.0	1.0	0.0	2.0	0.0	4.0	1.0	3.0	0.0
567840	6.0	2.0	3.0	21.0	13.0	6.0	2.0	7.0	9.0	8.0	3.0	12.0	21.0	38.0	15.0	41.0	18.0	5.0	4.0	26.0	3.0	39.0	45.0	1.0	6.0	3.0	20.0	40.0	51.0	1.0	2.0	4.0	32.0	1.0	1.0	2.0	2.0	0.0	9.0	7.0	0.0	1.0	2.0	0.0	0.0	0.0	2.0	8.0	2.0
248826	41.0	19.0	3.0	29.0	39.0	1.0	6.0	65.0	56.0	5.0	5.0	22.0	8.0	21.0	31.0	51.0	53.0	78.0	5.0	38.0	8.0	36.0	20.0	1.0	12.0	7.0	12.0	49.0	29.0	3.0	8.0	8.0	8.0	4.0	6.0	3.0	5.0	0.0	5.0	21.0	7.0	2.0	0.0	6.0	0.0	5.0	6.0	6.0	7.0
607212	109.0	25.0	6.0	26.0	85.0	13.0	10.0	83.0	82.0	6.0	5.0	27.0	6.0	62.0	97.0	55.0	68.0	19.0	6.0	42.0	14.0	93.0	41.0	1.0	31.0	46.0	24.0	23.0	46.0	1.0	18.0	25.0	14.0	5.0	6.0	19.0	2.0	0.0	5.0	27.0	21.0	4.0	0.0	9.0	3.0	6.0	8.0	21.0	15.0
351231	0.0	0.0	0.0	0.0	0.0	1.0	0.0	0.0	0.0	0.0	0.0	0.0	0.0	0.0	0.0	0.0	0.0	2.0	0.0	0.0	0.0	0.0	0.0	0.0	0.0	0.0	0.0	2.0	1.0	55.0	0.0	0.0	0.0	1.0	0.0	0.0	0.0	0.0	0.0	0.0	0.0	0.0	0.0	0.0	0.0	0.0	0.0	1.0	0.0
959160	9.0	5.0	1.0	1.0	4.0	3.0	1.0	3.0	15.0	3.0	0.0	1.0	3.0	10.0	8.0	25.0	10.0	1.0	1.0	15.0	14.0	16.0	9.0	0.0	3.0	0.0	5.0	3.0	3.0	2.0	3.0	8.0	11.0	4.0	1.0	1.0	0.0	0.0	3.0	0.0	0.0	1.0	2.0	1.0	0.0	4.0	2.0	2.0	0.0
888396	5.0	10.0	7.0	11.0	14.0	8.0	35.0	3.0	3.0	40.0	5.0	148.0	1.0	2.0	3.0	8.0	8.0	7.0	4.0	4.0	5.0	4.0	7.0	3.0	8.0	2.0	6.0	14.0	7.0	1.0	4.0	1.0	8.0	0.0	14.0	2.0	6.0	0.0	5.0	23.0	1.0	6.0	4.0	1.0	14.0	1.0	8.0	18.0	8.0
1111582	35.0	0.0	3.0	8.0	3.0	2.0	0.0	1.0	17.0	4.0	2.0	2.0	0.0	21.0	3.0	54.0	3.0	14.0	0.0	4.0	7.0	17.0	5.0	0.0	7.0	4.0	60.0	2.0	24.0	1.0	36.0	59.0	6.0	3.0	2.0	52.0	4.0	2.0	6.0	2.0	3.0	1.0	1.0	0.0	2.0	0.0	10.0	10.0	10.0
579577	13.0	1.0	0.0	3.0	7.0	1.0	2.0	7.0	13.0	1.0	2.0	5.0	0.0	2.0	11.0	2.0	8.0	2.0	1.0	4.0	0.0	12.0	3.0	0.0	0.0	3.0	1.0	6.0	2.0	1.0	3.0	2.0	1.0	0.0	1.0	5.0	1.0	0.0	4.0	5.0	5.0	2.0	0.0	1.0	0.0	0.0	3.0	0.0	6.0
587618	0.0	12.0	1.0	45.0	1.0	0.0	0.0	0.0	1.0	13.0	5.0	9.0	5.0	750.0	0.0	9.0	3.0	1.0	2.0	10.0	6.0	10.0	214.0	6.0	5.0	6.0	28.0	4.0	10.0	4.0	1.0	5.0	17.0	1.0	1.0	1.0	5.0	1.0	7.0	6.0	80.0	0.0	3.0	4.0	1.0	0.0	2.0	0.0	1.0
820379	0.0	20.0	0.0	4.0	0.0	1.0	0.0	1.0	0.0	3.0	34.0	1.0	9.0	2.0	0.0	4.0	0.0	19.0	5.0	3.0	0.0	5.0	3.0	24.0	5.0	1.0	1.0	0.0	3.0	1.0	0.0	2.0	4.0	11.0	28.0	0.0	3.0	15.0	1.0	0.0	2.0	0.0	28.0	11.0	26.0	0.0	84.0	33.0	26.0
538093	14.0	3.0	3.0	8.0	14.0	1.0	1.0	84.0	22.0	5.0	0.0	43.0	11.0	34.0	15.0	38.0	23.0	6.0	0.0	16.0	90.0	39.0	12.0	4.0	1.0	8.0	23.0	3.0	315.0	2.0	9.0	388.0	0.0	14.0	1.0	6.0	7.0	4.0	92.0	1.0	22.0	2.0	1.0	8.0	0.0	0.0	1.0	1.0	1.0
570385	24.0	24.0	8.0	33.0	10.0	2.0	4.0	6.0	36.0	27.0	9.0	12.0	6.0	27.0	35.0	32.0	14.0	3.0	5.0	108.0	19.0	40.0	41.0	2.0	8.0	8.0	68.0	79.0	175.0	2.0	9.0	22.0	112.0	8.0	10.0	4.0	11.0	1.0	10.0	22.0	17.0	1.0	3.0	1.0	0.0	1.0	9.0	0.0	1.0
798634	1.0	2.0	1.0	8.0	9.0	0.0	2.0	0.0	2.0	3.0	1.0	36.0	0.0	1.0	1.0	0.0	0.0	4.0	3.0	0.0	1.0	1.0	5.0	1.0	1.0	2.0	0.0	4.0	2.0	3.0	3.0	0.0	2.0	0.0	2.0	1.0	1.0	0.0	3.0	4.0	4.0	0.0	2.0	0.0	3.0	0.0	2.0	38.0	31.0
558170	10.0	89.0	4.0	51.0	25.0	10.0	27.0	3.0	16.0	119.0	30.0	76.0	16.0	28.0	5.0	86.0	34.0	297.0	13.0	255.0	66.0	39.0	37.0	174.0	263.0	34.0	56.0	84.0	51.0	113.0	21.0	36.0	33.0	19.0	311.0	42.0	1034.0	21.0	28.0	1483.0	70.0	10.0	14.0	9.0	743.0	3.0	340.0	354.0	275.0
243780	0.0	0.0	0.0	0.0	0.0	0.0	1.0	0.0	0.0	6.0	1.0	9.0	6.0	1.0	0.0	0.0	0.0	4.0	1.0	6.0	0.0	1.0	0.0	0.0	2.0	2.0	1.0	2.0	3.0	2.0	1.0	0.0	3.0	0.0	0.0	0.0	1.0	1.0	2.0	6.0	2.0	0.0	2.0	0.0	1.0	0.0	3.0	1.0	0.0
1040027	5.0	11.0	4.0	16.0	4.0	1.0	0.0	5.0	21.0	14.0	4.0	22.0	8.0	25.0	259.0	28.0	9.0	1.0	4.0	26.0	25.0	20.0	15.0	5.0	27.0	41.0	56.0	10.0	24.0	18.0	2.0	23.0	2087.0	8.0	1.0	3.0	18.0	3.0	27.0	14.0	25.0	4.0	9.0	6.0	0.0	2.0	0.0	1.0	0.0
238508	10.0	0.0	2.0	1.0	5.0	0.0	1.0	29.0	11.0	3.0	1.0	2.0	0.0	3.0	11.0	8.0	5.0	1.0	2.0	10.0	1.0	6.0	2.0	0.0	0.0	2.0	4.0	2.0	0.0	0.0	3.0	0.0	0.0	0.0	0.0	0.0	26.0	0.0	0.0	0.0	0.0	1.0	0.0	2.0	0.0	1.0	0.0	0.0	0.0
1086621	2.0	4.0	1.0	33.0	8.0	2.0	17.0	0.0	4.0	9.0	5.0	13.0	2.0	3.0	7.0	5.0	3.0	2.0	20.0	15.0	265.0	9.0	4.0	2.0	34.0	25.0	12.0	17.0	16.0	3.0	10.0	3.0	4.0	0.0	8.0	5.0	3.0	2.0	105.0	7.0	5.0	2.0	0.0	1.0	2.0	2.0	0.0	1.0	7.0
114687	17.0	3.0	5.0	11.0	12.0	4.0	20.0	6.0	4.0	10.0	6.0	10.0	1.0	6.0	13.0	3.0	21.0	23.0	59.0	174.0	7.0	3.0	4.0	5.0	5.0	7.0	8.0	14.0	10.0	5.0	33.0	5.0	5.0	3.0	104.0	5.0	2.0	2.0	2.0	7.0	5.0	2.0	5.0	1.0	15.0	3.0	14.0	10.0	13.0
748070	1.0	4.0	1.0	78.0	0.0	2.0	1.0	2.0	6.0	2.0	2.0	2.0	3.0	2.0	7.0	6.0	6.0	10.0	17.0	14.0	2.0	3.0	3.0	1.0	1.0	2.0	2.0	6.0	15.0	0.0	1.0	1.0	3.0	0.0	0.0	11.0	2.0	0.0	3.0	1.0	1.0	1.0	1.0	1.0	0.0	0.0	0.0	0.0	0.0
285497	7.0	7.0	1.0	22.0	17.0	2.0	3.0	5.0	16.0	16.0	5.0	36.0	2.0	26.0	20.0	35.0	9.0	52.0	1.0	34.0	10.0	26.0	39.0	2.0	10.0	153.0	25.0	34.0	31.0	8.0	3.0	10.0	16.0	10.0	58.0	7.0	8.0	3.0	10.0	71.0	208.0	1.0	4.0	3.0	9.0	1.0	103.0	156.0	87.0
1047041	1.0	0.0	1.0	4.0	0.0	0.0	0.0	0.0	0.0	1.0	0.0	6.0	4.0	3.0	2.0	6.0	1.0	12.0	0.0	2.0	129.0	3.0	3.0	0.0	24.0	87.0	2.0	1.0	3.0	0.0	7.0	43.0	2.0	2.0	0.0	0.0	3.0	2.0	53.0	0.0	1.0	0.0	2.0	1.0	1.0	0.0	3.0	6.0	8.0
1007180	90.0	5.0	9.0	21.0	54.0	8.0	10.0	86.0	105.0	6.0	4.0	7.0	2.0	21.0	68.0	95.0	101.0	22.0	11.0	20.0	39.0	101.0	21.0	1.0	6.0	3.0	6.0	6.0	8.0	3.0	29.0	3.0	4.0	0.0	3.0	72.0	26.0	0.0	4.0	8.0	6.0	7.0	0.0	0.0	1.0	4.0	5.0	1.0	9.0
401960	23.0	1.0	1.0	1.0	6.0	1.0	1.0	5.0	36.0	2.0	2.0	1.0	0.0	3.0	14.0	11.0	10.0	3.0	11.0	2.0	4.0	11.0	1.0	0.0	2.0	1.0	0.0	8.0	17.0	3.0	7.0	0.0	4.0	0.0	0.0	1.0	1.0	0.0	0.0	1.0	4.0	4.0	0.0	1.0	0.0	0.0	0.0	0.0	4.0
321586	2.0	10.0	0.0	7.0	5.0	0.0	1.0	0.0	0.0	6.0	2.0	4.0	0.0	4.0	12.0	7.0	0.0	6.0	0.0	8.0	0.0	4.0	8.0	2.0	3.0	2.0	2.0	15.0	12.0	2.0	0.0	2.0	8.0	1.0	0.0	2.0	2.0	0.0	3.0	7.0	0.0	0.0	1.0	0.0	0.0	1.0	1.0	0.0	0.0
1126544	29.0	3643.0	16.0	539.0	36.0	16.0	45.0	15.0	22.0	468.0	7195.0	504.0	1361.0	322.0	22.0	328.0	43.0	259.0	784.0	369.0	385.0	261.0	387.0	6908.0	493.0	266.0	392.0	506.0	349.0	583.0	21.0	327.0	382.0	1442.0	573.0	59.0	488.0	3726.0	257.0	544.0	314.0	8.0	5517.0	2281.0	323.0	11.0	2381.0	440.0	473.0
706728	11.0	24.0	1.0	24.0	5.0	0.0	3.0	8.0	7.0	4.0	9.0	5.0	2.0	4.0	6.0	12.0	4.0	29.0	14.0	15.0	7.0	8.0	10.0	0.0	30.0	4.0	3.0	20.0	24.0	4.0	7.0	5.0	12.0	0.0	0.0	3.0	8.0	0.0	32.0	5.0	9.0	1.0	2.0	1.0	0.0	0.0	10.0	16.0	2.0
875845	114.0	4.0	3.0	7.0	81.0	3.0	2.0	111.0	67.0	2.0	10.0	7.0	6.0	7.0	52.0	30.0	48.0	22.0	16.0	17.0	32.0	34.0	8.0	1.0	2.0	25.0	5.0	9.0	7.0	2.0	16.0	30.0	6.0	1.0	1.0	19.0	29.0	0.0	37.0	2.0	4.0	4.0	1.0	0.0	0.0	4.0	1.0	3.0	4.0
728640	7.0	3.0	3.0	95.0	2.0	0.0	0.0	0.0	2.0	6.0	6.0	8.0	13.0	0.0	10.0	4.0	11.0	49.0	0.0	17.0	37.0	6.0	7.0	0.0	1.0	4.0	3.0	10.0	14.0	6.0	16.0	4.0	8.0	0.0	0.0	13.0	3.0	0.0	66.0	3.0	4.0	2.0	0.0	0.0	0.0	1.0	1.0	1.0	0.0
136485	12.0	0.0	0.0	0.0	8.0	0.0	0.0	13.0	11.0	1.0	0.0	3.0	0.0	0.0	4.0	7.0	7.0	5.0	0.0	2.0	0.0	3.0	2.0	0.0	0.0	0.0	7.0	1.0	1.0	0.0	0.0	3.0	1.0	1.0	0.0	1.0	1.0	0.0	2.0	0.0	5.0	0.0	0.0	0.0	0.0	2.0	0.0	0.0	0.0
3276011	4.0	2.0	1.0	4.0	98.0	0.0	0.0	3.0	1.0	7.0	1.0	1.0	0.0	0.0	2.0	0.0	0.0	0.0	0.0	1.0	0.0	2.0	0.0	0.0	2.0	0.0	0.0	0.0	2.0	0.0	1.0	1.0	4.0	3.0	0.0	0.0	1.0	0.0	1.0	0.0	0.0	0.0	0.0	0.0	0.0	0.0	0.0	0.0	0.0
1138936	1.0	0.0	1.0	1.0	2.0	1.0	2.0	35.0	2.0	0.0	0.0	0.0	0.0	0.0	3.0	0.0	2.0	0.0	9.0	0.0	0.0	0.0	0.0	0.0	0.0	0.0	0.0	0.0	0.0	0.0	57.0	1.0	0.0	0.0	0.0	0.0	0.0	0.0	0.0	0.0	0.0	1.0	0.0	0.0	0.0	1.0	0.0	0.0	0.0
524595	0.0	0.0	1.0	9.0	0.0	0.0	0.0	0.0	1.0	1.0	0.0	2.0	0.0	1.0	0.0	0.0	0.0	19.0	0.0	0.0	0.0	0.0	2.0	1.0	0.0	0.0	0.0	6.0	0.0	0.0	0.0	0.0	0.0	0.0	15.0	0.0	0.0	0.0	0.0	0.0	0.0	0.0	0.0	0.0	10.0	0.0	9.0	13.0	26.0
876170	1.0	2.0	2.0	1.0	5.0	1.0	0.0	0.0	1.0	8.0	0.0	1.0	2.0	4.0	3.0	1.0	4.0	3.0	1.0	2.0	3.0	14.0	4.0	0.0	0.0	2.0	11.0	1.0	17.0	0.0	1.0	3.0	1.0	1.0	0.0	0.0	0.0	1.0	2.0	0.0	0.0	2.0	1.0	4.0	0.0	1.0	2.0	0.0	0.0
245273	12.0	1.0	0.0	9.0	3.0	0.0	0.0	0.0	7.0	1.0	0.0	2.0	7.0	9.0	2.0	2.0	25.0	17.0	0.0	5.0	2.0	0.0	1.0	0.0	0.0	0.0	3.0	5.0	13.0	0.0	0.0	1.0	0.0	1.0	0.0	56.0	2.0	0.0	2.0	0.0	0.0	0.0	1.0	1.0	0.0	2.0	2.0	6.0	1.0
1033018	8.0	6.0	2.0	7.0	5.0	0.0	3.0	1.0	15.0	9.0	4.0	18.0	2.0	31.0	10.0	14.0	18.0	13.0	3.0	4.0	6.0	25.0	20.0	2.0	13.0	2.0	16.0	13.0	126.0	6.0	52.0	138.0	10.0	1.0	11.0	1.0	5.0	2.0	7.0	45.0	14.0	1.0	3.0	2.0	16.0	2.0	138.0	16.0	50.0
537775	38.0	4.0	41.0	5.0	12.0	20.0	85.0	19.0	30.0	3.0	15.0	12.0	62.0	3.0	18.0	9.0	15.0	8.0	61.0	25.0	42.0	5.0	2.0	27.0	12.0	5.0	13.0	7.0	3.0	20.0	9.0	228.0	5.0	3.0	0.0	14.0	3.0	8.0	0.0	296.0	2.0	8.0	4.0	27.0	3.0	30.0	24.0	7.0	8.0
656774	9.0	28.0	8.0	38.0	15.0	13.0	47.0	1.0	11.0	60.0	16.0	41.0	9.0	14.0	16.0	16.0	66.0	6.0	6.0	19.0	118.0	29.0	41.0	12.0	20.0	34.0	137.0	22.0	21.0	7.0	7.0	11.0	17.0	9.0	3.0	8.0	18.0	5.0	12.0	681.0	9.0	2.0	7.0	5.0	21.0	3.0	3.0	7.0	3.0
854930	0.0	12.0	1.0	7.0	2.0	1.0	0.0	1.0	1.0	67.0	4.0	4.0	0.0	3.0	0.0	9.0	5.0	0.0	0.0	5.0	7.0	7.0	7.0	1.0	2.0	3.0	10.0	24.0	9.0	8.0	0.0	1.0	13.0	0.0	0.0	0.0	3.0	0.0	6.0	6.0	1.0	0.0	3.0	2.0	0.0	0.0	1.0	0.0	0.0
931643	25.0	19.0	21.0	27.0	23.0	82.0	52.0	5.0	9.0	24.0	7.0	8.0	2.0	20.0	20.0	42.0	26.0	25.0	38.0	9.0	5.0	14.0	28.0	6.0	8.0	25.0	84.0	27.0	50.0	6.0	28.0	9.0	12.0	1.0	1.0	11.0	6.0	1.0	4.0	38.0	13.0	7.0	3.0	2.0	3.0	17.0	4.0	5.0	2.0
243553	14.0	0.0	3.0	1.0	6.0	0.0	2.0	54.0	25.0	0.0	0.0	2.0	0.0	1.0	10.0	3.0	41.0	2.0	0.0	1.0	1.0	4.0	1.0	0.0	1.0	1.0	7.0	5.0	2.0	0.0	8.0	0.0	1.0	0.0	6.0	2.0	0.0	0.0	0.0	6.0	0.0	1.0	0.0	1.0	0.0	2.0	2.0	3.0	1.0
1962747	16.0	2.0	1.0	2.0	10.0	0.0	0.0	9.0	4.0	1.0	2.0	0.0	0.0	1.0	4.0	8.0	8.0	1.0	0.0	4.0	5.0	2.0	0.0	1.0	0.0	0.0	1.0	6.0	1.0	0.0	1.0	16.0	3.0	1.0	0.0	9.0	63.0	0.0	0.0	0.0	0.0	0.0	0.0	0.0	0.0	2.0	0.0	0.0	4.0
380204	0.0	11.0	1.0	14.0	0.0	1.0	0.0	0.0	0.0	7.0	1.0	716.0	3.0	8.0	0.0	8.0	0.0	0.0	0.0	7.0	7.0	7.0	6.0	3.0	5.0	5.0	9.0	7.0	13.0	5.0	0.0	5.0	14.0	5.0	0.0	0.0	6.0	2.0	4.0	9.0	9.0	0.0	3.0	4.0	0.0	0.0	0.0	0.0	0.0
680608	50.0	6.0	5.0	5.0	60.0	4.0	3.0	9.0	40.0	9.0	6.0	71.0	4.0	35.0	47.0	47.0	75.0	120.0	4.0	16.0	35.0	27.0	36.0	1.0	55.0	34.0	18.0	15.0	198.0	7.0	53.0	47.0	12.0	5.0	28.0	17.0	12.0	0.0	17.0	4.0	42.0	2.0	1.0	21.0	4.0	3.0	12.0	52.0	17.0
144770	2.0	0.0	0.0	0.0	3.0	0.0	0.0	3.0	0.0	0.0	0.0	3.0	0.0	0.0	1.0	0.0	0.0	0.0	2.0	0.0	0.0	0.0	0.0	0.0	0.0	0.0	0.0	0.0	0.0	0.0	3.0	0.0	0.0	0.0	0.0	0.0	0.0	0.0	0.0	0.0	0.0	0.0	8.0	0.0	0.0	1.0	0.0	0.0	0.0
235943	7.0	1.0	0.0	10.0	1.0	0.0	0.0	7.0	4.0	1.0	0.0	2.0	5.0	8.0	1.0	1.0	4.0	19.0	25.0	10.0	1.0	3.0	1.0	0.0	0.0	7.0	0.0	1.0	16.0	2.0	12.0	3.0	0.0	0.0	0.0	2.0	2.0	0.0	10.0	2.0	2.0	1.0	1.0	0.0	0.0	0.0	1.0	0.0	1.0
1092833	5.0	6.0	28.0	5.0	6.0	2.0	91.0	0.0	6.0	1.0	3.0	11.0	1.0	5.0	7.0	13.0	8.0	4.0	16.0	7.0	7.0	19.0	8.0	2.0	242.0	15.0	3.0	4.0	6.0	11.0	3.0	8.0	7.0	1.0	10.0	7.0	3.0	0.0	3.0	2.0	25.0	4.0	0.0	3.0	2.0	1.0	26.0	19.0	27.0
672144	0.0	51.0	0.0	4.0	0.0	0.0	4.0	0.0	1.0	2.0	3.0	2.0	0.0	0.0	0.0	2.0	0.0	6.0	0.0	1.0	1.0	1.0	3.0	0.0	0.0	0.0	2.0	2.0	1.0	1.0	1.0	2.0	0.0	0.0	1.0	1.0	0.0	0.0	1.0	2.0	0.0	0.0	2.0	1.0	0.0	0.0	1.0	0.0	0.0
239924	11.0	18.0	1.0	80.0	12.0	2.0	4.0	2.0	8.0	514.0	5.0	15.0	4.0	22.0	28.0	24.0	7.0	15.0	16.0	15.0	8.0	18.0	29.0	6.0	31.0	6.0	17.0	22.0	15.0	5.0	6.0	17.0	39.0	3.0	12.0	8.0	3.0	2.0	14.0	212.0	2.0	1.0	4.0	5.0	4.0	2.0	27.0	11.0	51.0
581042	1.0	0.0	2.0	1.0	0.0	0.0	0.0	0.0	1.0	0.0	1.0	0.0	2.0	4.0	1.0	3.0	1.0	1.0	20.0	5.0	0.0	4.0	2.0	1.0	2.0	1.0	12.0	0.0	2.0	1.0	0.0	35.0	1.0	2.0	2.0	0.0	4.0	0.0	1.0	5.0	1.0	0.0	2.0	0.0	1.0	0.0	0.0	5.0	4.0
3555041	4.0	8.0	1.0	6.0	0.0	0.0	1.0	0.0	6.0	2.0	4.0	0.0	1.0	5.0	1.0	2.0	4.0	1.0	1.0	10.0	0.0	0.0	3.0	1.0	2.0	0.0	1.0	8.0	1.0	1.0	0.0	2.0	9.0	1.0	0.0	1.0	0.0	0.0	0.0	0.0	0.0	0.0	0.0	2.0	0.0	0.0	1.0	0.0	1.0
704462	11.0	12.0	1.0	5.0	7.0	0.0	10.0	1.0	4.0	6.0	1.0	2.0	0.0	5.0	0.0	6.0	3.0	11.0	1.0	3.0	0.0	0.0	8.0	1.0	2.0	0.0	1.0	4.0	23.0	2.0	1.0	0.0	2.0	0.0	5.0	1.0	1.0	1.0	2.0	14.0	7.0	2.0	0.0	0.0	7.0	0.0	6.0	19.0	20.0
158804	49.0	1.0	3.0	9.0	10.0	2.0	0.0	6.0	45.0	2.0	0.0	2.0	3.0	24.0	13.0	30.0	9.0	21.0	2.0	4.0	3.0	44.0	29.0	0.0	0.0	2.0	3.0	5.0	19.0	0.0	8.0	11.0	3.0	8.0	1.0	15.0	1.0	1.0	5.0	1.0	1.0	13.0	5.0	3.0	0.0	6.0	0.0	6.0	4.0
2300392	6.0	4.0	2.0	5.0	2.0	1.0	2.0	2.0	3.0	2.0	0.0	1.0	0.0	6.0	1.0	2.0	4.0	14.0	16.0	1.0	5.0	5.0	5.0	1.0	2.0	1.0	6.0	0.0	6.0	0.0	14.0	4.0	0.0	0.0	1.0	1.0	1.0	0.0	64.0	11.0	5.0	0.0	0.0	0.0	0.0	0.0	2.0	2.0	11.0
868791	12.0	2.0	4.0	3.0	10.0	3.0	2.0	8.0	23.0	2.0	0.0	5.0	0.0	10.0	21.0	10.0	19.0	8.0	8.0	18.0	67.0	18.0	11.0	0.0	2.0	1.0	2.0	6.0	8.0	0.0	1.0	2.0	6.0	2.0	3.0	7.0	2.0	0.0	5.0	11.0	42.0	5.0	0.0	3.0	2.0	0.0	6.0	7.0	9.0
252876	18.0	9.0	41.0	11.0	42.0	26.0	325.0	15.0	21.0	12.0	2.0	146.0	3.0	4.0	23.0	5.0	24.0	4.0	13.0	4.0	5.0	4.0	3.0	2.0	6.0	2.0	10.0	4.0	11.0	2.0	35.0	3.0	21.0	4.0	10.0	20.0	10.0	3.0	1.0	27.0	4.0	32.0	2.0	2.0	16.0	3.0	6.0	95.0	14.0
1030519	10.0	3.0	1.0	1.0	3.0	1.0	0.0	9.0	9.0	1.0	0.0	1.0	5.0	12.0	16.0	38.0	5.0	8.0	0.0	9.0	3.0	21.0	8.0	0.0	1.0	1.0	8.0	5.0	13.0	1.0	2.0	12.0	1.0	3.0	0.0	1.0	0.0	0.0	5.0	0.0	0.0	0.0	0.0	2.0	0.0	1.0	3.0	0.0	2.0
1133976	4.0	2.0	0.0	2.0	0.0	1.0	0.0	0.0	0.0	2.0	1.0	0.0	3.0	0.0	0.0	2.0	1.0	18.0	13.0	2.0	1.0	3.0	2.0	0.0	0.0	20.0	2.0	5.0	8.0	0.0	2.0	2.0	1.0	0.0	0.0	1.0	3.0	0.0	98.0	3.0	5.0	0.0	0.0	0.0	1.0	0.0	2.0	1.0	0.0
240252	0.0	1.0	1.0	6.0	0.0	0.0	1.0	0.0	0.0	46.0	1.0	1.0	0.0	4.0	0.0	2.0	0.0	1.0	0.0	10.0	1.0	2.0	5.0	1.0	4.0	2.0	2.0	3.0	4.0	3.0	0.0	6.0	7.0	0.0	1.0	0.0	2.0	0.0	1.0	3.0	4.0	0.0	1.0	0.0	0.0	0.0	0.0	0.0	0.0
1139057	0.0	3.0	0.0	16.0	1.0	0.0	0.0	3.0	0.0	1.0	0.0	1.0	2.0	141.0	1.0	2.0	39.0	0.0	0.0	0.0	2.0	1.0	3.0	2.0	0.0	2.0	1.0	13.0	3.0	3.0	0.0	0.0	0.0	0.0	0.0	7.0	1.0	0.0	0.0	0.0	6.0	0.0	1.0	0.0	0.0	0.0	0.0	0.0	0.0
970028	8.0	10.0	1.0	7.0	1.0	1.0	14.0	5.0	16.0	6.0	6.0	15.0	0.0	9.0	26.0	6.0	14.0	53.0	35.0	59.0	0.0	0.0	5.0	2.0	6.0	31.0	5.0	6.0	5.0	23.0	35.0	3.0	4.0	2.0	10.0	6.0	7.0	1.0	4.0	43.0	3.0	2.0	1.0	0.0	140.0	4.0	48.0	10.0	19.0
2954730	4.0	7.0	0.0	5.0	2.0	0.0	1.0	1.0	1.0	5.0	1.0	0.0	0.0	4.0	0.0	3.0	0.0	0.0	2.0	5.0	3.0	62.0	8.0	1.0	2.0	3.0	19.0	7.0	13.0	3.0	0.0	2.0	6.0	0.0	0.0	2.0	2.0	2.0	0.0	0.0	1.0	1.0	1.0	0.0	0.0	0.0	0.0	0.0	0.0
1146291	3.0	2.0	0.0	1.0	0.0	0.0	0.0	1.0	0.0	2.0	0.0	1.0	3.0	2.0	1.0	3.0	0.0	7.0	0.0	2.0	250.0	2.0	4.0	0.0	34.0	3.0	4.0	2.0	3.0	0.0	5.0	4.0	1.0	2.0	1.0	0.0	25.0	3.0	117.0	0.0	0.0	0.0	0.0	5.0	0.0	0.0	1.0	6.0	2.0
792140	20.0	0.0	3.0	0.0	7.0	1.0	1.0	32.0	9.0	1.0	2.0	1.0	1.0	4.0	22.0	10.0	11.0	7.0	11.0	0.0	1.0	17.0	5.0	1.0	0.0	1.0	4.0	0.0	1.0	0.0	6.0	1.0	0.0	0.0	2.0	6.0	0.0	0.0	0.0	0.0	2.0	1.0	0.0	0.0	0.0	1.0	0.0	5.0	9.0
862696	13.0	0.0	0.0	0.0	2.0	2.0	0.0	9.0	16.0	2.0	9.0	19.0	0.0	5.0	14.0	30.0	8.0	0.0	0.0	1.0	1.0	19.0	5.0	0.0	0.0	0.0	2.0	3.0	1.0	1.0	0.0	0.0	2.0	1.0	1.0	1.0	0.0	0.0	0.0	0.0	1.0	0.0	0.0	0.0	0.0	0.0	0.0	2.0	0.0
825362	0.0	8.0	8.0	19.0	0.0	0.0	11.0	1.0	0.0	7.0	4.0	84.0	2.0	7.0	0.0	8.0	0.0	0.0	2.0	7.0	6.0	11.0	12.0	5.0	3.0	2.0	17.0	13.0	4.0	6.0	0.0	5.0	10.0	4.0	0.0	3.0	4.0	1.0	3.0	7.0	2.0	1.0	1.0	1.0	0.0	0.0	0.0	0.0	0.0
1074210	1.0	0.0	0.0	1.0	0.0	0.0	0.0	0.0	0.0	0.0	1.0	1.0	1.0	1.0	0.0	9.0	2.0	5.0	0.0	0.0	0.0	2.0	5.0	0.0	2.0	2.0	2.0	1.0	3.0	2.0	0.0	13.0	1.0	3.0	2.0	1.0	1.0	0.0	20.0	0.0	3.0	0.0	0.0	0.0	0.0	0.0	3.0	1.0	1.0
937372	8.0	26.0	9.0	6.0	11.0	5.0	11.0	5.0	2.0	14.0	3.0	6.0	3.0	3.0	3.0	8.0	6.0	34.0	3.0	13.0	107.0	1.0	4.0	3.0	17.0	4.0	8.0	51.0	33.0	1.0	20.0	2.0	8.0	0.0	5.0	4.0	4.0	1.0	1.0	12.0	5.0	2.0	1.0	1.0	4.0	2.0	1.0	24.0	4.0
321721	4.0	0.0	10.0	2.0	5.0	0.0	0.0	1.0	2.0	3.0	0.0	6.0	2.0	5.0	0.0	7.0	8.0	2.0	0.0	1.0	1.0	17.0	6.0	0.0	0.0	0.0	9.0	0.0	12.0	0.0	2.0	5.0	2.0	6.0	1.0	1.0	1.0	0.0	2.0	1.0	6.0	1.0	0.0	0.0	0.0	20.0	0.0	1.0	8.0
225453	34.0	17.0	14.0	61.0	44.0	7.0	29.0	22.0	22.0	12.0	2.0	5.0	1.0	15.0	69.0	25.0	26.0	15.0	25.0	12.0	4.0	9.0	36.0	2.0	5.0	3.0	10.0	36.0	9.0	2.0	30.0	5.0	11.0	2.0	7.0	28.0	5.0	0.0	2.0	18.0	27.0	12.0	2.0	2.0	3.0	7.0	3.0	14.0	3.0
317424	2.0	3.0	2.0	2.0	1.0	0.0	2.0	0.0	1.0	5.0	0.0	2.0	0.0	1.0	1.0	2.0	0.0	1.0	0.0	1.0	3.0	6.0	2.0	2.0	0.0	2.0	3.0	5.0	4.0	2.0	0.0	0.0	4.0	1.0	2.0	0.0	1.0	0.0	1.0	1.0	38.0	0.0	0.0	0.0	3.0	0.0	0.0	8.0	2.0
840291	3.0	7.0	1.0	2.0	1.0	0.0	5.0	2.0	1.0	2.0	4.0	17.0	5.0	1.0	0.0	3.0	2.0	18.0	0.0	5.0	7.0	4.0	5.0	1.0	5.0	7.0	4.0	7.0	3.0	6.0	7.0	35.0	14.0	2.0	5.0	3.0	17.0	0.0	6.0	2.0	21.0	0.0	2.0	0.0	26.0	0.0	14.0	22.0	15.0
275052	4.0	17.0	12.0	6.0	6.0	2.0	4.0	8.0	4.0	3.0	0.0	2.0	2.0	9.0	9.0	21.0	8.0	10.0	0.0	9.0	2.0	6.0	1.0	2.0	1.0	3.0	3.0	9.0	5.0	3.0	8.0	4.0	9.0	0.0	1.0	1.0	3.0	0.0	1.0	5.0	1.0	1.0	0.0	1.0	5.0	1.0	4.0	0.0	11.0
369436	8.0	1.0	1.0	4.0	9.0	2.0	0.0	12.0	8.0	2.0	0.0	2.0	1.0	3.0	4.0	7.0	22.0	33.0	11.0	7.0	4.0	6.0	0.0	1.0	3.0	3.0	2.0	0.0	6.0	1.0	54.0	11.0	1.0	0.0	0.0	1.0	1.0	0.0	129.0	3.0	5.0	0.0	0.0	0.0	0.0	1.0	3.0	1.0	2.0
4045630	7.0	0.0	1.0	6.0	69.0	0.0	0.0	1.0	4.0	5.0	0.0	8.0	0.0	2.0	0.0	1.0	0.0	0.0	0.0	2.0	2.0	1.0	1.0	1.0	1.0	0.0	1.0	6.0	0.0	0.0	0.0	0.0	0.0	0.0	2.0	2.0	1.0	0.0	0.0	1.0	1.0	0.0	0.0	1.0	1.0	0.0	0.0	9.0	27.0
789116	2.0	0.0	0.0	11.0	0.0	0.0	0.0	0.0	0.0	4.0	3.0	3.0	0.0	0.0	0.0	2.0	0.0	0.0	0.0	0.0	2.0	0.0	1.0	0.0	0.0	0.0	0.0	6.0	2.0	1.0	0.0	0.0	2.0	0.0	0.0	0.0	0.0	0.0	0.0	1.0	1.0	0.0	1.0	1.0	0.0	0.0	0.0	0.0	0.0
279358	15.0	7.0	2.0	26.0	15.0	1.0	5.0	3.0	6.0	6.0	4.0	0.0	9.0	3.0	12.0	21.0	15.0	55.0	23.0	16.0	46.0	8.0	8.0	1.0	5.0	0.0	2.0	9.0	18.0	2.0	47.0	42.0	6.0	1.0	6.0	4.0	32.0	0.0	14.0	6.0	2.0	0.0	2.0	2.0	2.0	1.0	12.0	4.0	3.0
739867	11.0	4.0	0.0	8.0	27.0	1.0	1.0	4.0	15.0	7.0	2.0	13.0	9.0	26.0	13.0	19.0	20.0	4.0	0.0	5.0	9.0	36.0	31.0	2.0	6.0	9.0	49.0	23.0	27.0	5.0	1.0	14.0	6.0	5.0	1.0	4.0	2.0	2.0	7.0	6.0	0.0	2.0	1.0	3.0	1.0	2.0	0.0	0.0	1.0
4244621	26.0	0.0	0.0	2.0	26.0	2.0	1.0	31.0	56.0	1.0	1.0	4.0	0.0	9.0	89.0	37.0	9.0	0.0	3.0	0.0	0.0	9.0	15.0	0.0	1.0	0.0	0.0	0.0	0.0	2.0	6.0	0.0	1.0	1.0	0.0	29.0	0.0	0.0	1.0	1.0	0.0	0.0	1.0	0.0	0.0	5.0	0.0	0.0	0.0
347529	7.0	3.0	1.0	1.0	2.0	1.0	1.0	1.0	2.0	0.0	3.0	6.0	0.0	6.0	2.0	6.0	7.0	1.0	3.0	1.0	1.0	3.0	0.0	0.0	1.0	4.0	2.0	4.0	1.0	2.0	4.0	1.0	2.0	1.0	0.0	2.0	6.0	0.0	1.0	0.0	0.0	1.0	0.0	1.0	0.0	0.0	0.0	0.0	0.0
952203	0.0	2.0	0.0	1.0	1.0	1.0	0.0	0.0	5.0	2.0	1.0	0.0	0.0	3.0	0.0	0.0	0.0	7.0	37.0	2.0	3.0	1.0	1.0	1.0	2.0	0.0	3.0	3.0	0.0	1.0	2.0	3.0	1.0	0.0	0.0	1.0	2.0	0.0	2.0	1.0	1.0	0.0	0.0	0.0	1.0	0.0	4.0	1.0	2.0
1003206	22.0	1.0	2.0	8.0	21.0	3.0	1.0	28.0	39.0	1.0	3.0	7.0	7.0	10.0	32.0	28.0	20.0	5.0	0.0	8.0	3.0	18.0	7.0	1.0	4.0	5.0	2.0	11.0	11.0	0.0	5.0	5.0	1.0	0.0	3.0	10.0	3.0	0.0	3.0	6.0	4.0	0.0	1.0	0.0	0.0	2.0	1.0	6.0	21.0
140235	0.0	4.0	4.0	5.0	0.0	0.0	1.0	0.0	0.0	8.0	3.0	7.0	1.0	2.0	0.0	1.0	0.0	19.0	0.0	4.0	3.0	3.0	1.0	2.0	3.0	0.0	4.0	15.0	4.0	3.0	0.0	2.0	2.0	0.0	180.0	2.0	12.0	1.0	3.0	15.0	8.0	0.0	4.0	0.0	13.0	0.0	46.0	92.0	67.0
101320	31.0	4.0	0.0	9.0	1.0	0.0	0.0	1.0	0.0	8.0	1.0	8.0	97.0	3.0	1.0	3.0	6.0	0.0	2.0	6.0	5.0	4.0	5.0	2.0	1.0	5.0	1.0	2.0	12.0	1.0	4.0	3.0	4.0	1.0	1.0	0.0	1.0	0.0	2.0	9.0	5.0	0.0	1.0	2.0	0.0	0.0	0.0	0.0	0.0
593905	3.0	0.0	1.0	14.0	1.0	0.0	1.0	2.0	3.0	1.0	0.0	2.0	5.0	3.0	8.0	2.0	8.0	5.0	0.0	7.0	2.0	1.0	2.0	0.0	3.0	1.0	1.0	1.0	1.0	0.0	0.0	1.0	0.0	0.0	0.0	6.0	35.0	0.0	0.0	2.0	1.0	0.0	0.0	1.0	0.0	2.0	2.0	3.0	0.0
1068470	2.0	0.0	1.0	4.0	1.0	1.0	3.0	3.0	21.0	2.0	1.0	0.0	1.0	0.0	6.0	7.0	2.0	0.0	3.0	3.0	0.0	7.0	3.0	0.0	2.0	0.0	4.0	8.0	0.0	2.0	1.0	0.0	3.0	1.0	0.0	1.0	38.0	0.0	0.0	11.0	1.0	0.0	2.0	0.0	0.0	0.0	1.0	0.0	0.0
879040	19.0	3.0	1.0	4.0	9.0	1.0	1.0	4.0	5.0	3.0	0.0	3.0	3.0	4.0	10.0	12.0	8.0	15.0	6.0	3.0	21.0	1.0	9.0	0.0	3.0	1.0	1.0	2.0	6.0	2.0	8.0	13.0	2.0	1.0	0.0	3.0	4.0	1.0	0.0	1.0	3.0	0.0	0.0	0.0	0.0	1.0	1.0	2.0	13.0
566480	11.0	1.0	18.0	1.0	11.0	3.0	397.0	3.0	3.0	8.0	1.0	7.0	0.0	0.0	6.0	0.0	12.0	5.0	29.0	0.0	2.0	1.0	0.0	1.0	0.0	0.0	0.0	8.0	0.0	0.0	10.0	1.0	2.0	0.0	0.0	7.0	2.0	0.0	3.0	1.0	0.0	2.0	0.0	0.0	1.0	1.0	4.0	3.0	0.0
767063	2.0	3.0	0.0	39.0	0.0	5.0	0.0	2.0	5.0	2.0	0.0	8.0	0.0	0.0	2.0	1.0	2.0	0.0	0.0	1.0	0.0	4.0	3.0	0.0	0.0	1.0	2.0	21.0	1.0	1.0	1.0	0.0	7.0	1.0	0.0	0.0	1.0	0.0	0.0	1.0	0.0	2.0	1.0	1.0	0.0	3.0	0.0	0.0	0.0
237976	0.0	1.0	0.0	27.0	0.0	0.0	0.0	1.0	0.0	0.0	0.0	19.0	4.0	3.0	1.0	4.0	0.0	0.0	30.0	4.0	1.0	3.0	6.0	0.0	0.0	0.0	1.0	36.0	7.0	0.0	0.0	0.0	3.0	0.0	0.0	0.0	3.0	0.0	2.0	1.0	2.0	0.0	0.0	0.0	0.0	0.0	0.0	0.0	2.0
1051517	28.0	2.0	6.0	13.0	2.0	0.0	1.0	13.0	6.0	0.0	5.0	8.0	1.0	15.0	30.0	14.0	32.0	44.0	39.0	5.0	8.0	13.0	12.0	2.0	7.0	136.0	23.0	1.0	188.0	3.0	23.0	18.0	9.0	0.0	1.0	6.0	48.0	2.0	8.0	6.0	17.0	0.0	2.0	1.0	0.0	1.0	9.0	7.0	6.0
239537	3.0	0.0	1.0	13.0	6.0	0.0	0.0	3.0	5.0	2.0	3.0	3.0	0.0	5.0	2.0	2.0	1.0	0.0	0.0	4.0	1.0	0.0	11.0	1.0	2.0	1.0	3.0	7.0	2.0	2.0	0.0	0.0	8.0	0.0	0.0	0.0	42.0	0.0	3.0	3.0	3.0	1.0	0.0	2.0	0.0	0.0	1.0	0.0	1.0
832166	8.0	0.0	27.0	0.0	21.0	3.0	115.0	7.0	5.0	1.0	0.0	0.0	0.0	0.0	11.0	1.0	17.0	0.0	18.0	2.0	4.0	0.0	1.0	0.0	0.0	0.0	1.0	0.0	1.0	0.0	21.0	0.0	0.0	0.0	0.0	18.0	0.0	0.0	1.0	0.0	0.0	10.0	0.0	0.0	0.0	4.0	8.0	3.0	0.0
578761	5.0	2.0	0.0	3.0	0.0	1.0	3.0	1.0	0.0	9.0	0.0	7.0	2.0	1.0	5.0	2.0	7.0	0.0	0.0	5.0	35.0	4.0	1.0	0.0	1.0	2.0	1.0	3.0	0.0	1.0	0.0	2.0	3.0	0.0	1.0	2.0	1.0	0.0	5.0	6.0	1.0	0.0	1.0	1.0	0.0	0.0	1.0	4.0	1.0
3055791	17.0	2.0	1.0	10.0	5.0	0.0	0.0	1.0	4.0	7.0	5.0	9.0	19.0	3.0	0.0	17.0	6.0	32.0	1.0	19.0	2.0	3.0	4.0	1.0	8.0	2.0	2.0	12.0	13.0	3.0	4.0	2.0	7.0	0.0	0.0	0.0	1.0	1.0	1.0	10.0	3.0	0.0	0.0	2.0	1.0	1.0	0.0	3.0	0.0
161011	5.0	0.0	27.0	0.0	2.0	10.0	6.0	6.0	9.0	0.0	0.0	0.0	0.0	0.0	5.0	0.0	8.0	0.0	5.0	0.0	0.0	0.0	0.0	0.0	0.0	0.0	0.0	0.0	0.0	0.0	8.0	0.0	0.0	0.0	0.0	3.0	0.0	0.0	0.0	0.0	0.0	26.0	0.0	0.0	0.0	45.0	0.0	0.0	0.0
1106471	29.0	13.0	101.0	6.0	30.0	27.0	2.0	13.0	18.0	3.0	0.0	13.0	5.0	19.0	24.0	38.0	36.0	15.0	16.0	7.0	7.0	33.0	8.0	2.0	1.0	1.0	17.0	6.0	32.0	1.0	7.0	22.0	2.0	11.0	1.0	10.0	15.0	0.0	4.0	4.0	1.0	85.0	1.0	2.0	1.0	69.0	0.0	4.0	3.0
891031	22.0	39.0	3.0	50.0	7.0	4.0	7.0	6.0	18.0	14.0	24.0	9.0	15.0	9.0	5.0	41.0	18.0	31.0	21.0	591.0	25.0	41.0	16.0	32.0	14.0	32.0	528.0	24.0	90.0	44.0	4.0	50.0	22.0	10.0	32.0	6.0	9.0	19.0	11.0	16.0	9.0	8.0	15.0	20.0	7.0	6.0	231.0	36.0	81.0
571263	23.0	0.0	3.0	13.0	12.0	1.0	1.0	18.0	6.0	4.0	0.0	4.0	6.0	7.0	9.0	10.0	18.0	5.0	1.0	3.0	6.0	9.0	8.0	0.0	1.0	0.0	5.0	12.0	31.0	1.0	4.0	9.0	5.0	1.0	4.0	1.0	2.0	1.0	1.0	0.0	0.0	0.0	1.0	1.0	0.0	3.0	0.0	0.0	1.0
902334	20.0	3.0	2.0	25.0	58.0	17.0	1.0	15.0	112.0	3.0	3.0	13.0	7.0	45.0	75.0	98.0	49.0	12.0	5.0	40.0	13.0	200.0	67.0	3.0	11.0	13.0	25.0	17.0	19.0	2.0	11.0	11.0	3.0	11.0	1.0	7.0	6.0	4.0	15.0	5.0	7.0	6.0	2.0	2.0	0.0	5.0	1.0	4.0	1.0
344395	47.0	0.0	1.0	1.0	50.0	0.0	3.0	19.0	16.0	2.0	0.0	0.0	0.0	0.0	18.0	0.0	10.0	1.0	1.0	11.0	1.0	6.0	0.0	0.0	0.0	0.0	0.0	1.0	1.0	0.0	4.0	0.0	2.0	0.0	1.0	5.0	0.0	0.0	1.0	2.0	0.0	1.0	0.0	2.0	0.0	0.0	1.0	1.0	0.0
584249	1.0	4.0	0.0	4.0	7.0	0.0	1.0	3.0	7.0	0.0	0.0	4.0	1.0	0.0	3.0	4.0	3.0	24.0	2.0	1.0	2.0	3.0	6.0	0.0	0.0	15.0	4.0	1.0	2.0	2.0	31.0	0.0	1.0	2.0	0.0	0.0	1.0	0.0	1.0	1.0	1.0	0.0	2.0	1.0	0.0	2.0	2.0	0.0	1.0
833645	8.0	2.0	1.0	2.0	0.0	0.0	0.0	0.0	0.0	1.0	1.0	1.0	4.0	1.0	3.0	4.0	32.0	26.0	2.0	3.0	12.0	1.0	3.0	0.0	25.0	0.0	2.0	3.0	22.0	2.0	2.0	13.0	4.0	1.0	1.0	3.0	71.0	1.0	5.0	2.0	2.0	0.0	1.0	8.0	0.0	0.0	2.0	21.0	13.0
3847840	0.0	0.0	0.0	0.0	0.0	0.0	0.0	0.0	0.0	0.0	0.0	0.0	0.0	0.0	0.0	0.0	0.0	3.0	0.0	0.0	0.0	0.0	0.0	0.0	1.0	0.0	0.0	0.0	0.0	0.0	0.0	0.0	1.0	0.0	1.0	0.0	0.0	1.0	1.0	0.0	0.0	0.0	0.0	0.0	0.0	0.0	1.0	0.0	1.0
1107335	202.0	929.0	115.0	727.0	189.0	47.0	720.0	162.0	179.0	328.0	590.0	1773.0	156.0	490.0	115.0	443.0	230.0	1323.0	82.0	1203.0	412.0	413.0	606.0	163.0	1191.0	935.0	976.0	985.0	320.0	773.0	444.0	782.0	1084.0	541.0	1008.0	225.0	2721.0	73.0	434.0	497.0	1395.0	125.0	129.0	64.0	1573.0	41.0	994.0	1467.0	1785.0
1049574	3.0	2.0	0.0	2.0	0.0	0.0	0.0	1.0	0.0	1.0	0.0	0.0	4.0	4.0	0.0	6.0	1.0	11.0	7.0	2.0	6.0	2.0	1.0	0.0	1.0	23.0	2.0	2.0	4.0	2.0	2.0	2.0	5.0	1.0	3.0	4.0	10.0	0.0	25.0	1.0	4.0	0.0	0.0	0.0	4.0	0.0	4.0	9.0	6.0
544008	7.0	2.0	3.0	28.0	16.0	1.0	2.0	4.0	15.0	3.0	0.0	6.0	0.0	9.0	7.0	14.0	5.0	2.0	0.0	11.0	3.0	19.0	14.0	0.0	5.0	4.0	16.0	14.0	13.0	0.0	1.0	0.0	2.0	2.0	0.0	0.0	3.0	0.0	3.0	2.0	5.0	0.0	1.0	1.0	0.0	0.0	1.0	1.0	1.0
720353	0.0	4.0	0.0	0.0	41.0	0.0	4.0	0.0	0.0	5.0	1.0	31.0	0.0	2.0	1.0	0.0	0.0	2.0	1.0	2.0	0.0	1.0	0.0	0.0	2.0	4.0	0.0	11.0	1.0	1.0	0.0	1.0	1.0	2.0	0.0	0.0	0.0	0.0	3.0	3.0	2.0	1.0	0.0	0.0	0.0	0.0	0.0	1.0	1.0
635391	280.0	2.0	2.0	0.0	4.0	0.0	2.0	5.0	0.0	1.0	0.0	0.0	0.0	0.0	3.0	5.0	1.0	0.0	5.0	6.0	2.0	0.0	1.0	0.0	1.0	0.0	0.0	2.0	16.0	1.0	3.0	0.0	1.0	1.0	0.0	2.0	0.0	0.0	0.0	2.0	0.0	0.0	0.0	1.0	0.0	2.0	1.0	0.0	0.0
587616	5.0	0.0	0.0	4.0	5.0	0.0	0.0	1.0	6.0	2.0	3.0	4.0	9.0	2.0	4.0	13.0	2.0	2.0	2.0	9.0	1.0	15.0	6.0	1.0	3.0	39.0	12.0	4.0	5.0	3.0	0.0	7.0	181.0	5.0	1.0	0.0	4.0	2.0	7.0	7.0	1.0	1.0	1.0	6.0	0.0	2.0	0.0	0.0	5.0
653007	0.0	9.0	0.0	1.0	0.0	0.0	0.0	0.0	0.0	0.0	4.0	2.0	3.0	4.0	0.0	0.0	0.0	0.0	0.0	1.0	2.0	2.0	1.0	7.0	0.0	0.0	4.0	0.0	0.0	3.0	0.0	0.0	0.0	3.0	4.0	0.0	0.0	7.0	1.0	0.0	0.0	0.0	13.0	0.0	0.0	0.0	1.0	0.0	2.0
226338	0.0	0.0	0.0	3.0	0.0	0.0	0.0	0.0	0.0	0.0	0.0	0.0	1.0	4.0	8.0	31.0	0.0	6.0	0.0	9.0	8.0	2.0	1.0	1.0	258.0	0.0	1.0	0.0	5.0	5.0	0.0	4.0	5.0	1.0	1.0	2.0	3.0	1.0	2.0	2.0	7.0	0.0	0.0	0.0	0.0	0.0	0.0	0.0	3.0
1108726	19.0	11.0	26.0	11.0	23.0	18.0	89.0	3.0	12.0	23.0	7.0	9.0	6.0	3.0	5.0	9.0	8.0	16.0	3.0	8.0	1.0	0.0	6.0	1.0	19.0	2.0	3.0	16.0	12.0	2.0	9.0	4.0	6.0	0.0	9.0	4.0	14.0	2.0	10.0	12.0	1.0	17.0	3.0	2.0	23.0	4.0	18.0	97.0	87.0
927352	0.0	1.0	0.0	13.0	0.0	0.0	0.0	0.0	0.0	3.0	2.0	6.0	4.0	5.0	0.0	4.0	0.0	1.0	0.0	3.0	3.0	7.0	4.0	1.0	5.0	2.0	2.0	2.0	3.0	324.0	0.0	5.0	4.0	4.0	0.0	0.0	2.0	0.0	4.0	3.0	1.0	0.0	6.0	1.0	0.0	0.0	1.0	0.0	0.0
810402	1.0	6.0	1.0	3.0	1.0	0.0	0.0	0.0	2.0	1.0	0.0	1.0	2.0	6.0	0.0	2.0	3.0	2.0	1.0	6.0	6.0	27.0	1.0	1.0	1.0	0.0	19.0	0.0	2.0	0.0	2.0	14.0	4.0	3.0	5.0	8.0	1.0	4.0	1.0	16.0	2.0	0.0	2.0	4.0	3.0	1.0	0.0	1.0	4.0
922761	7.0	9.0	2.0	72.0	4.0	0.0	5.0	4.0	6.0	14.0	6.0	2.0	2.0	11.0	8.0	15.0	3.0	6.0	18.0	13.0	4.0	16.0	14.0	3.0	2.0	9.0	65.0	7.0	12.0	2.0	4.0	2.0	16.0	9.0	2.0	14.0	1.0	2.0	4.0	8.0	4.0	8.0	1.0	0.0	13.0	2.0	6.0	4.0	1.0
578911	15.0	11.0	33.0	30.0	18.0	1.0	14.0	0.0	11.0	22.0	6.0	24.0	26.0	30.0	28.0	25.0	59.0	11.0	11.0	36.0	624.0	60.0	30.0	4.0	183.0	2247.0	19.0	10.0	72.0	22.0	26.0	52.0	45.0	58.0	34.0	9.0	235.0	7.0	361.0	27.0	31.0	12.0	15.0	15.0	4.0	3.0	23.0	177.0	22.0
1027587	1.0	1.0	0.0	0.0	0.0	0.0	0.0	0.0	0.0	2.0	0.0	0.0	0.0	0.0	1.0	2.0	0.0	3.0	2.0	1.0	1.0	4.0	2.0	0.0	0.0	8.0	1.0	1.0	1.0	1.0	1.0	1.0	0.0	2.0	0.0	0.0	2.0	0.0	10.0	0.0	2.0	0.0	0.0	0.0	1.0	0.0	1.0	1.0	4.0
341698	2.0	5.0	1.0	15.0	5.0	2.0	2.0	3.0	7.0	2.0	2.0	11.0	4.0	11.0	4.0	10.0	0.0	9.0	1.0	5.0	3.0	20.0	49.0	2.0	2.0	4.0	9.0	30.0	65.0	3.0	1.0	4.0	10.0	1.0	0.0	1.0	0.0	1.0	0.0	5.0	0.0	1.0	1.0	1.0	0.0	0.0	1.0	0.0	11.0
706432	10.0	11.0	5.0	25.0	4.0	2.0	58.0	3.0	4.0	57.0	11.0	18.0	6.0	19.0	0.0	9.0	10.0	14.0	4.0	15.0	14.0	10.0	12.0	8.0	10.0	24.0	15.0	11.0	10.0	4.0	22.0	1786.0	18.0	8.0	8.0	12.0	26.0	3.0	10.0	18.0	45.0	1.0	6.0	1.0	11.0	2.0	1.0	11.0	5.0
211578	5.0	0.0	0.0	9.0	10.0	2.0	0.0	23.0	28.0	0.0	0.0	14.0	0.0	9.0	7.0	7.0	2.0	0.0	0.0	0.0	1.0	4.0	28.0	2.0	1.0	0.0	4.0	39.0	3.0	2.0	0.0	1.0	1.0	0.0	0.0	0.0	1.0	0.0	0.0	1.0	1.0	0.0	0.0	0.0	0.0	0.0	0.0	0.0	0.0
831289	8.0	5.0	1.0	5.0	7.0	1.0	0.0	13.0	7.0	1.0	0.0	2.0	1.0	2.0	13.0	12.0	21.0	18.0	21.0	4.0	3.0	2.0	1.0	1.0	30.0	1.0	8.0	2.0	7.0	0.0	30.0	22.0	2.0	0.0	2.0	8.0	2.0	0.0	3.0	4.0	7.0	2.0	1.0	1.0	0.0	1.0	0.0	1.0	12.0
918840	164.0	1.0	0.0	3.0	9.0	0.0	1.0	10.0	12.0	1.0	1.0	52.0	3.0	5.0	5.0	10.0	5.0	4.0	0.0	11.0	2.0	11.0	2.0	0.0	0.0	4.0	5.0	0.0	32.0	1.0	10.0	40.0	2.0	2.0	1.0	1.0	19.0	0.0	6.0	1.0	5.0	3.0	0.0	5.0	0.0	1.0	0.0	0.0	2.0
584137	0.0	0.0	0.0	1.0	0.0	0.0	0.0	0.0	0.0	0.0	0.0	0.0	0.0	0.0	0.0	1.0	0.0	6.0	0.0	0.0	1.0	0.0	0.0	0.0	1.0	0.0	0.0	0.0	0.0	4.0	0.0	0.0	0.0	0.0	2.0	0.0	0.0	0.0	0.0	0.0	0.0	0.0	0.0	0.0	1.0	0.0	2.0	5.0	2.0
532873	27.0	0.0	1.0	4.0	5.0	1.0	2.0	35.0	7.0	3.0	1.0	1.0	0.0	3.0	6.0	12.0	19.0	6.0	0.0	0.0	0.0	17.0	3.0	0.0	0.0	0.0	2.0	6.0	4.0	1.0	30.0	0.0	2.0	1.0	0.0	1.0	0.0	1.0	0.0	0.0	1.0	1.0	0.0	0.0	0.0	0.0	0.0	2.0	0.0
699257	6.0	2.0	11.0	9.0	7.0	3.0	15.0	1.0	9.0	8.0	1.0	5.0	2.0	5.0	14.0	13.0	12.0	0.0	1.0	2.0	1.0	6.0	7.0	0.0	0.0	1.0	2.0	3.0	4.0	1.0	2.0	6.0	14.0	1.0	0.0	2.0	0.0	0.0	0.0	3.0	1.0	0.0	0.0	0.0	0.0	0.0	0.0	0.0	0.0
4405685	38.0	1.0	2.0	3.0	25.0	1.0	0.0	6.0	23.0	0.0	1.0	0.0	1.0	1.0	19.0	2.0	8.0	12.0	1.0	1.0	72.0	0.0	1.0	0.0	1.0	1.0	3.0	1.0	1.0	1.0	3.0	2.0	0.0	0.0	1.0	2.0	1.0	1.0	82.0	1.0	3.0	0.0	0.0	0.0	0.0	0.0	0.0	1.0	0.0
546846	1.0	0.0	3.0	1.0	0.0	2.0	3.0	0.0	0.0	101.0	1.0	0.0	1.0	4.0	0.0	4.0	1.0	4.0	0.0	6.0	3.0	2.0	4.0	0.0	1.0	0.0	0.0	0.0	4.0	0.0	0.0	0.0	1.0	0.0	0.0	0.0	2.0	1.0	1.0	2.0	0.0	0.0	3.0	0.0	0.0	0.0	1.0	2.0	0.0
998905	8.0	9.0	1.0	11.0	13.0	2.0	1.0	5.0	13.0	2.0	0.0	4.0	6.0	8.0	8.0	9.0	16.0	6.0	3.0	8.0	5.0	7.0	23.0	1.0	2.0	2.0	14.0	10.0	17.0	5.0	1.0	13.0	10.0	0.0	0.0	2.0	1.0	0.0	2.0	17.0	4.0	0.0	2.0	1.0	1.0	1.0	6.0	8.0	10.0
586984	5.0	1.0	4.0	2.0	7.0	1.0	10.0	2.0	3.0	1.0	0.0	3.0	0.0	0.0	3.0	0.0	3.0	0.0	7.0	4.0	1.0	1.0	1.0	0.0	0.0	0.0	0.0	1.0	0.0	1.0	6.0	1.0	0.0	0.0	0.0	5.0	0.0	0.0	1.0	0.0	0.0	2.0	0.0	0.0	0.0	3.0	1.0	0.0	0.0
569061	1.0	5.0	0.0	10.0	6.0	0.0	0.0	0.0	12.0	5.0	1.0	14.0	0.0	6.0	3.0	7.0	0.0	0.0	0.0	5.0	4.0	1.0	11.0	0.0	4.0	5.0	3.0	9.0	6.0	2.0	0.0	3.0	23.0	1.0	0.0	0.0	4.0	2.0	5.0	2.0	6.0	0.0	1.0	0.0	1.0	0.0	0.0	0.0	0.0
114922	0.0	0.0	0.0	1.0	0.0	0.0	0.0	0.0	0.0	0.0	0.0	2.0	0.0	2.0	0.0	0.0	0.0	1.0	0.0	0.0	0.0	0.0	0.0	0.0	0.0	0.0	0.0	1.0	0.0	0.0	0.0	0.0	0.0	0.0	0.0	0.0	0.0	0.0	0.0	4.0	0.0	0.0	0.0	0.0	1.0	0.0	0.0	1.0	1.0
961783	23.0	389.0	15.0	127.0	53.0	11.0	44.0	16.0	70.0	911.0	28.0	143.0	18.0	87.0	409.0	635.0	94.0	70.0	16.0	81.0	81.0	331.0	166.0	27.0	71.0	35.0	255.0	54.0	141.0	31.0	13.0	56.0	403.0	14.0	90.0	19.0	27.0	11.0	308.0	676.0	43.0	22.0	13.0	25.0	42.0	8.0	55.0	83.0	98.0
2880504	213.0	12.0	1275.0	11.0	157.0	5541.0	1682.0	182.0	206.0	8.0	1.0	5.0	1.0	6.0	153.0	4.0	213.0	3.0	128.0	15.0	22.0	3.0	0.0	1.0	3.0	3.0	0.0	5.0	2.0	3.0	185.0	1.0	2.0	7.0	0.0	141.0	3.0	1.0	3.0	20.0	1.0	1698.0	1.0	10.0	0.0	3533.0	2.0	3.0	2.0
658597	0.0	0.0	0.0	0.0	0.0	0.0	1.0	0.0	0.0	0.0	0.0	0.0	0.0	0.0	0.0	0.0	0.0	1.0	0.0	0.0	0.0	0.0	0.0	0.0	0.0	0.0	0.0	0.0	0.0	0.0	0.0	0.0	0.0	0.0	0.0	0.0	0.0	0.0	0.0	0.0	0.0	0.0	0.0	0.0	1.0	0.0	0.0	95.0	31.0
New.ReferenceOTU1266	1.0	1.0	5.0	3.0	0.0	0.0	1.0	0.0	2.0	1.0	0.0	0.0	0.0	0.0	0.0	3.0	1.0	7.0	0.0	0.0	2.0	1.0	0.0	0.0	0.0	0.0	2.0	0.0	0.0	71.0	0.0	2.0	0.0	20.0	3.0	2.0	0.0	0.0	0.0	0.0	0.0	4.0	2.0	0.0	2.0	0.0	0.0	4.0	3.0
New.ReferenceOTU1060	0.0	2.0	0.0	0.0	0.0	0.0	0.0	0.0	0.0	0.0	1.0	0.0	0.0	0.0	0.0	1.0	0.0	54.0	0.0	0.0	0.0	1.0	0.0	1.0	0.0	0.0	1.0	1.0	0.0	2.0	0.0	1.0	0.0	3.0	6.0	0.0	6.0	0.0	1.0	0.0	1.0	0.0	1.0	0.0	2.0	0.0	271.0	41.0	48.0
New.ReferenceOTU1404	5.0	9.0	1.0	39.0	1.0	1.0	2.0	0.0	5.0	51.0	5.0	4.0	3.0	9.0	7.0	6.0	6.0	9.0	3.0	4.0	7.0	5.0	4.0	1.0	6.0	2.0	2.0	7.0	1.0	2.0	2.0	1.0	23.0	4.0	26.0	5.0	2.0	0.0	5.0	28.0	5.0	2.0	0.0	5.0	6.0	0.0	12.0	12.0	8.0
New.ReferenceOTU101	0.0	2.0	1.0	9.0	0.0	0.0	0.0	0.0	0.0	4.0	1.0	7.0	0.0	7.0	26.0	3.0	0.0	0.0	0.0	5.0	4.0	5.0	3.0	1.0	5.0	5.0	3.0	4.0	4.0	7.0	1.0	1.0	6.0	0.0	0.0	2.0	4.0	1.0	2.0	8.0	5.0	0.0	364.0	1.0	0.0	0.0	0.0	0.0	0.0
New.ReferenceOTU1085	5.0	0.0	0.0	1.0	146.0	0.0	0.0	13.0	7.0	1.0	0.0	0.0	0.0	0.0	2.0	1.0	1.0	0.0	0.0	0.0	0.0	0.0	1.0	0.0	0.0	0.0	0.0	0.0	0.0	0.0	0.0	0.0	0.0	0.0	0.0	2.0	0.0	0.0	0.0	1.0	0.0	0.0	0.0	0.0	0.0	1.0	0.0	0.0	0.0
New.ReferenceOTU298	0.0	5.0	0.0	14.0	0.0	0.0	0.0	0.0	0.0	4.0	2.0	93.0	4.0	6.0	1.0	5.0	0.0	1.0	0.0	8.0	1.0	5.0	7.0	2.0	3.0	0.0	5.0	5.0	3.0	1.0	0.0	3.0	85.0	2.0	1.0	1.0	2.0	1.0	3.0	2.0	3.0	0.0	1.0	2.0	0.0	0.0	0.0	0.0	0.0
New.ReferenceOTU293	2.0	0.0	3.0	1.0	1.0	2.0	0.0	0.0	0.0	1.0	0.0	0.0	0.0	0.0	0.0	0.0	4.0	7.0	0.0	0.0	1.0	0.0	0.0	1.0	2.0	1.0	0.0	0.0	1.0	43.0	0.0	1.0	3.0	2.0	0.0	1.0	0.0	0.0	1.0	0.0	2.0	0.0	1.0	0.0	3.0	0.0	1.0	2.0	0.0
New.ReferenceOTU924	1.0	0.0	1.0	0.0	3.0	1.0	2.0	21.0	7.0	0.0	0.0	0.0	0.0	0.0	11.0	0.0	780.0	0.0	2.0	0.0	1.0	0.0	0.0	0.0	0.0	0.0	0.0	0.0	0.0	0.0	146.0	0.0	0.0	0.0	0.0	5.0	0.0	0.0	0.0	0.0	0.0	3.0	0.0	0.0	0.0	0.0	0.0	0.0	0.0
New.ReferenceOTU926	0.0	0.0	0.0	2.0	0.0	0.0	0.0	0.0	0.0	0.0	0.0	1.0	1.0	0.0	0.0	2.0	0.0	81.0	0.0	2.0	1.0	3.0	3.0	2.0	3.0	3.0	3.0	0.0	2.0	123.0	0.0	1.0	1.0	3.0	1.0	0.0	2.0	0.0	0.0	1.0	4.0	0.0	1.0	1.0	0.0	0.0	3.0	0.0	1.0
New.ReferenceOTU660	7.0	5.0	3.0	4.0	7.0	3.0	10.0	6.0	2.0	5.0	1.0	1.0	2.0	1.0	31.0	0.0	4.0	2.0	1.0	2.0	0.0	1.0	7.0	0.0	1.0	1.0	5.0	0.0	0.0	1.0	8.0	0.0	3.0	1.0	5.0	8.0	1.0	0.0	10.0	3.0	0.0	2.0	1.0	2.0	0.0	2.0	1.0	3.0	5.0
New.ReferenceOTU666	0.0	4.0	0.0	1.0	0.0	0.0	0.0	0.0	0.0	0.0	13.0	2.0	1.0	1.0	0.0	0.0	0.0	1.0	1.0	1.0	0.0	2.0	0.0	11.0	0.0	1.0	2.0	1.0	0.0	0.0	0.0	0.0	1.0	1.0	1.0	0.0	1.0	3.0	0.0	0.0	2.0	0.0	8.0	2.0	1.0	0.0	5.0	1.0	1.0
New.ReferenceOTU664	3.0	5.0	5.0	4.0	14.0	0.0	24.0	3.0	1.0	2.0	3.0	6.0	1.0	0.0	2.0	1.0	8.0	4.0	5.0	6.0	3.0	1.0	0.0	1.0	8.0	12.0	5.0	8.0	1.0	7.0	2.0	4.0	18.0	2.0	7.0	1.0	6.0	1.0	7.0	0.0	9.0	2.0	1.0	0.0	37.0	0.0	14.0	13.0	24.0
New.ReferenceOTU1071	3.0	3.0	1.0	3.0	5.0	0.0	1.0	0.0	1.0	5.0	2.0	1.0	6.0	3.0	0.0	7.0	5.0	1.0	6.0	10.0	11.0	4.0	3.0	10.0	6.0	0.0	3.0	9.0	6.0	2.0	5.0	3.0	5.0	0.0	3.0	2.0	2.0	0.0	2.0	18.0	2.0	1.0	2.0	2.0	0.0	1.0	1.0	0.0	0.0
New.ReferenceOTU599	0.0	3.0	0.0	5.0	0.0	0.0	0.0	0.0	0.0	6.0	3.0	2.0	0.0	6.0	1.0	7.0	0.0	0.0	0.0	7.0	11.0	2.0	6.0	1.0	2.0	6.0	4.0	8.0	8.0	266.0	0.0	4.0	4.0	4.0	0.0	0.0	1.0	1.0	5.0	3.0	11.0	1.0	2.0	3.0	0.0	0.0	1.0	0.0	0.0
New.ReferenceOTU1307	29.0	0.0	20.0	0.0	33.0	14.0	25.0	15.0	38.0	0.0	0.0	0.0	0.0	0.0	28.0	0.0	34.0	0.0	19.0	0.0	1.0	0.0	0.0	0.0	0.0	0.0	0.0	0.0	0.0	0.0	4363.0	0.0	0.0	0.0	0.0	31.0	0.0	0.0	0.0	0.0	0.0	13.0	0.0	0.0	0.0	5.0	0.0	0.0	0.0
New.ReferenceOTU119	0.0	2.0	0.0	4.0	0.0	0.0	0.0	0.0	0.0	1.0	12.0	5.0	141.0	7.0	0.0	9.0	1.0	17.0	21.0	7.0	18.0	9.0	6.0	60.0	7.0	9.0	9.0	1.0	8.0	5.0	0.0	14.0	8.0	52.0	151.0	0.0	3.0	103.0	3.0	3.0	2.0	0.0	59.0	137.0	87.0	0.0	19.0	26.0	58.0
New.ReferenceOTU445	1.0	3.0	0.0	7.0	0.0	0.0	0.0	0.0	1.0	3.0	1.0	9.0	3.0	3.0	0.0	1.0	0.0	10.0	0.0	5.0	10.0	3.0	4.0	1.0	5.0	1.0	2.0	1.0	6.0	284.0	0.0	10.0	5.0	3.0	4.0	0.0	1.0	2.0	4.0	3.0	0.0	0.0	1.0	1.0	1.0	0.0	0.0	5.0	1.0
New.ReferenceOTU1094	0.0	1.0	2.0	4.0	4.0	0.0	2.0	1.0	1.0	5.0	0.0	1.0	0.0	1.0	1.0	3.0	0.0	11.0	0.0	4.0	0.0	3.0	1.0	1.0	0.0	1.0	2.0	8.0	2.0	1.0	12.0	0.0	1.0	1.0	7.0	1.0	1.0	0.0	3.0	11.0	19.0	2.0	0.0	1.0	14.0	0.0	5.0	11.0	5.0
New.ReferenceOTU1091	0.0	2.0	0.0	6.0	0.0	0.0	0.0	0.0	1.0	1.0	1.0	1.0	0.0	30.0	1.0	4.0	0.0	0.0	0.0	2.0	3.0	13.0	273.0	0.0	1.0	2.0	1.0	1.0	4.0	2.0	0.0	1.0	3.0	0.0	0.0	0.0	1.0	0.0	3.0	3.0	0.0	0.0	1.0	0.0	0.0	0.0	0.0	0.0	0.0
New.ReferenceOTU141	1.0	2.0	0.0	6.0	0.0	0.0	0.0	0.0	2.0	2.0	1.0	0.0	0.0	3.0	1.0	5.0	0.0	0.0	0.0	7.0	4.0	3.0	8.0	0.0	0.0	0.0	2.0	197.0	1.0	2.0	0.0	2.0	2.0	0.0	0.0	0.0	2.0	2.0	1.0	0.0	1.0	0.0	1.0	1.0	0.0	0.0	0.0	0.0	0.0
New.ReferenceOTU615	0.0	1.0	0.0	3.0	0.0	0.0	0.0	0.0	0.0	1.0	0.0	2.0	0.0	0.0	0.0	0.0	1.0	0.0	0.0	0.0	2.0	1.0	0.0	0.0	1.0	1.0	0.0	3.0	0.0	224.0	0.0	1.0	1.0	2.0	0.0	0.0	0.0	0.0	1.0	0.0	0.0	0.0	3.0	0.0	2.0	0.0	0.0	0.0	0.0
New.ReferenceOTU1241	0.0	16.0	2.0	20.0	4.0	1.0	0.0	2.0	0.0	29.0	14.0	24.0	15.0	17.0	0.0	11.0	10.0	1.0	0.0	22.0	11.0	3.0	10.0	12.0	17.0	14.0	15.0	1335.0	18.0	7.0	2.0	11.0	24.0	8.0	0.0	0.0	13.0	9.0	13.0	29.0	9.0	2.0	14.0	8.0	1.0	0.0	1.0	0.0	1.0
New.ReferenceOTU1426	1.0	0.0	0.0	0.0	1.0	0.0	1.0	2.0	0.0	0.0	0.0	0.0	0.0	0.0	1.0	0.0	2.0	6.0	1.0	0.0	1.0	0.0	1.0	0.0	2.0	0.0	0.0	0.0	1.0	28.0	0.0	1.0	0.0	6.0	2.0	4.0	0.0	0.0	2.0	0.0	0.0	1.0	0.0	0.0	5.0	0.0	3.0	3.0	1.0
New.ReferenceOTU1427	0.0	1.0	0.0	8.0	0.0	0.0	0.0	0.0	0.0	618.0	1.0	5.0	2.0	5.0	0.0	6.0	0.0	0.0	0.0	3.0	6.0	1.0	8.0	1.0	1.0	2.0	5.0	8.0	5.0	0.0	0.0	5.0	1.0	0.0	0.0	0.0	3.0	1.0	2.0	1.0	0.0	0.0	4.0	1.0	0.0	0.0	0.0	0.0	0.0
New.ReferenceOTU1332	11.0	1.0	0.0	3.0	7.0	1.0	3.0	17.0	12.0	1.0	2.0	2.0	0.0	3.0	7.0	29.0	18.0	2.0	3.0	7.0	3.0	15.0	6.0	0.0	2.0	0.0	1.0	19.0	0.0	0.0	1.0	2.0	1.0	1.0	0.0	2.0	2.0	0.0	3.0	2.0	1.0	0.0	0.0	1.0	0.0	0.0	0.0	0.0	0.0
New.ReferenceOTU438	21.0	0.0	7.0	0.0	5.0	21.0	9.0	2.0	13.0	2.0	0.0	0.0	1.0	0.0	2.0	0.0	5.0	0.0	30.0	1.0	0.0	1.0	0.0	1.0	1.0	28.0	0.0	1.0	0.0	0.0	3.0	0.0	3.0	0.0	0.0	3.0	0.0	0.0	2.0	1.0	0.0	2.0	0.0	2.0	0.0	30.0	1.0	0.0	0.0
New.ReferenceOTU123	0.0	5.0	0.0	1.0	0.0	0.0	0.0	0.0	0.0	0.0	11.0	1.0	2.0	1.0	0.0	0.0	0.0	4.0	3.0	5.0	0.0	1.0	0.0	18.0	3.0	1.0	0.0	1.0	0.0	0.0	0.0	0.0	0.0	6.0	2.0	0.0	0.0	4.0	1.0	1.0	1.0	0.0	14.0	2.0	1.0	1.0	1.0	0.0	0.0
New.ReferenceOTU540	0.0	0.0	0.0	0.0	0.0	0.0	0.0	1.0	0.0	1.0	0.0	0.0	0.0	0.0	0.0	1.0	0.0	5.0	0.0	0.0	0.0	1.0	1.0	0.0	0.0	0.0	0.0	0.0	0.0	0.0	0.0	1.0	1.0	0.0	23.0	0.0	0.0	0.0	0.0	0.0	0.0	0.0	1.0	0.0	0.0	0.0	51.0	13.0	73.0
New.ReferenceOTU947	1.0	1.0	0.0	5.0	4.0	2.0	2.0	2.0	3.0	2.0	0.0	1.0	1.0	4.0	1.0	7.0	2.0	3.0	3.0	21.0	1.0	4.0	2.0	0.0	0.0	9.0	0.0	14.0	6.0	3.0	7.0	1.0	3.0	0.0	0.0	1.0	3.0	1.0	0.0	1.0	0.0	2.0	3.0	1.0	0.0	2.0	0.0	0.0	0.0
New.ReferenceOTU940	0.0	0.0	1.0	0.0	0.0	0.0	0.0	0.0	0.0	0.0	0.0	0.0	0.0	0.0	0.0	0.0	0.0	7.0	0.0	0.0	0.0	0.0	0.0	0.0	0.0	0.0	0.0	0.0	0.0	0.0	0.0	0.0	0.0	0.0	1.0	0.0	0.0	0.0	0.0	0.0	0.0	0.0	0.0	0.0	4.0	1.0	6.0	4.0	4.0
New.ReferenceOTU609	0.0	2.0	0.0	2.0	0.0	0.0	0.0	0.0	0.0	1.0	0.0	1.0	3.0	6.0	0.0	6.0	0.0	9.0	0.0	7.0	9.0	5.0	2.0	0.0	3.0	0.0	3.0	2.0	5.0	27.0	0.0	8.0	10.0	3.0	0.0	0.0	4.0	1.0	4.0	1.0	3.0	0.0	1.0	1.0	0.0	0.0	0.0	0.0	0.0
New.ReferenceOTU135	3.0	0.0	1.0	0.0	590.0	4.0	1.0	9.0	5.0	0.0	0.0	0.0	0.0	1.0	5.0	0.0	5.0	0.0	1.0	0.0	0.0	0.0	0.0	0.0	0.0	0.0	0.0	0.0	0.0	0.0	3.0	0.0	0.0	0.0	0.0	1.0	0.0	0.0	0.0	0.0	0.0	3.0	0.0	0.0	0.0	3.0	0.0	0.0	0.0
New.ReferenceOTU557	0.0	0.0	0.0	0.0	0.0	0.0	0.0	0.0	0.0	0.0	0.0	0.0	0.0	0.0	0.0	0.0	0.0	17.0	0.0	0.0	0.0	0.0	0.0	0.0	0.0	0.0	0.0	0.0	0.0	0.0	0.0	0.0	0.0	0.0	5.0	0.0	0.0	0.0	0.0	0.0	0.0	0.0	0.0	0.0	2.0	0.0	9.0	10.0	8.0
New.ReferenceOTU958	4.0	2.0	41.0	7.0	6.0	8.0	137.0	17.0	4.0	4.0	0.0	8.0	1.0	1.0	10.0	2.0	21.0	0.0	6.0	2.0	4.0	3.0	4.0	1.0	1.0	1.0	1.0	2.0	1.0	2.0	6.0	3.0	21.0	1.0	1.0	16.0	0.0	0.0	1.0	2.0	1.0	21.0	0.0	1.0	0.0	3.0	0.0	0.0	0.0
New.ReferenceOTU959	7.0	1.0	2.0	1.0	3.0	0.0	4.0	5.0	7.0	0.0	0.0	0.0	0.0	0.0	1.0	0.0	4.0	14.0	5.0	0.0	0.0	0.0	0.0	1.0	1.0	0.0	1.0	0.0	0.0	0.0	3.0	0.0	0.0	1.0	15.0	4.0	0.0	0.0	0.0	0.0	0.0	0.0	0.0	0.0	4.0	3.0	4.0	5.0	4.0
New.ReferenceOTU631	27.0	4.0	3.0	7.0	27.0	1.0	4.0	31.0	24.0	3.0	1.0	5.0	2.0	9.0	28.0	26.0	40.0	11.0	3.0	10.0	67.0	19.0	9.0	0.0	2.0	1.0	8.0	5.0	8.0	2.0	5.0	3.0	3.0	0.0	1.0	10.0	3.0	0.0	2.0	5.0	2.0	1.0	1.0	3.0	0.0	2.0	3.0	2.0	23.0
New.ReferenceOTU1229	1.0	1.0	1.0	2.0	2.0	1.0	2.0	2.0	1.0	1.0	0.0	1.0	2.0	2.0	0.0	1.0	0.0	0.0	1.0	2.0	0.0	0.0	0.0	0.0	0.0	1.0	0.0	2.0	0.0	141.0	0.0	9.0	1.0	15.0	0.0	2.0	0.0	0.0	1.0	1.0	1.0	0.0	0.0	0.0	0.0	0.0	0.0	0.0	0.0
New.ReferenceOTU709	2.0	1.0	2.0	2.0	7.0	4.0	13.0	1.0	2.0	5.0	1.0	3.0	2.0	3.0	3.0	3.0	0.0	0.0	1.0	4.0	0.0	1.0	5.0	0.0	2.0	2.0	7.0	7.0	12.0	2.0	3.0	0.0	5.0	0.0	0.0	1.0	2.0	0.0	11.0	8.0	10.0	0.0	0.0	1.0	1.0	1.0	4.0	1.0	1.0
New.ReferenceOTU1354	0.0	0.0	0.0	0.0	0.0	0.0	0.0	0.0	0.0	0.0	0.0	0.0	0.0	0.0	0.0	0.0	0.0	3.0	0.0	0.0	0.0	0.0	0.0	0.0	0.0	0.0	0.0	0.0	0.0	0.0	0.0	0.0	0.0	0.0	0.0	0.0	0.0	0.0	0.0	0.0	0.0	0.0	0.0	0.0	2.0	0.0	1.0	1.0	2.0
New.ReferenceOTU1356	0.0	2.0	0.0	0.0	2.0	1.0	1.0	1.0	3.0	10.0	0.0	4.0	1.0	7.0	11.0	3.0	2.0	3.0	0.0	12.0	0.0	2.0	1.0	0.0	2.0	1.0	1.0	18.0	2.0	1.0	0.0	1.0	0.0	1.0	0.0	1.0	0.0	0.0	0.0	0.0	3.0	0.0	0.0	0.0	0.0	0.0	1.0	0.0	0.0
New.ReferenceOTU415	0.0	0.0	0.0	3.0	0.0	0.0	0.0	0.0	0.0	0.0	4.0	1.0	0.0	0.0	0.0	0.0	0.0	0.0	3.0	0.0	1.0	1.0	0.0	6.0	0.0	0.0	1.0	1.0	0.0	0.0	0.0	5.0	1.0	0.0	0.0	0.0	1.0	19.0	0.0	1.0	0.0	0.0	5.0	7.0	0.0	0.0	0.0	0.0	0.0
New.ReferenceOTU894	1.0	0.0	0.0	0.0	1.0	0.0	1.0	0.0	1.0	3.0	2.0	0.0	0.0	1.0	0.0	4.0	1.0	5.0	0.0	0.0	2.0	1.0	2.0	1.0	2.0	3.0	0.0	0.0	0.0	63.0	0.0	2.0	1.0	7.0	2.0	0.0	0.0	0.0	1.0	0.0	0.0	0.0	0.0	0.0	1.0	0.0	2.0	3.0	1.0
New.ReferenceOTU896	0.0	4.0	0.0	1.0	0.0	0.0	0.0	0.0	0.0	1.0	12.0	0.0	2.0	3.0	0.0	0.0	1.0	3.0	0.0	1.0	0.0	2.0	0.0	14.0	0.0	0.0	0.0	2.0	2.0	1.0	0.0	0.0	0.0	3.0	0.0	0.0	2.0	6.0	1.0	1.0	1.0	0.0	9.0	3.0	1.0	0.0	4.0	1.0	1.0
New.ReferenceOTU893	16.0	0.0	47.0	1.0	11.0	34.0	6.0	10.0	11.0	0.0	0.0	0.0	0.0	0.0	15.0	0.0	14.0	0.0	10.0	1.0	0.0	3.0	1.0	0.0	1.0	0.0	1.0	0.0	0.0	0.0	12.0	9.0	0.0	0.0	0.0	7.0	0.0	0.0	0.0	0.0	0.0	34.0	0.0	0.0	0.0	68.0	0.0	0.0	0.0
New.ReferenceOTU968	2.0	2.0	0.0	1.0	3.0	2.0	0.0	0.0	0.0	1.0	0.0	1.0	0.0	1.0	0.0	1.0	2.0	2.0	0.0	2.0	0.0	0.0	0.0	2.0	1.0	10.0	8.0	3.0	1.0	2.0	36.0	0.0	1.0	0.0	0.0	0.0	63.0	0.0	0.0	0.0	1.0	1.0	0.0	0.0	0.0	0.0	0.0	2.0	1.0
New.ReferenceOTU1125	0.0	0.0	0.0	0.0	9.0	0.0	0.0	0.0	1.0	0.0	0.0	0.0	0.0	0.0	1.0	0.0	0.0	11.0	0.0	0.0	0.0	0.0	0.0	0.0	0.0	0.0	0.0	0.0	0.0	0.0	0.0	0.0	0.0	0.0	1.0	0.0	0.0	0.0	0.0	0.0	0.0	0.0	0.0	0.0	1.0	0.0	3.0	8.0	8.0
New.ReferenceOTU710	7.0	3.0	0.0	1.0	2.0	3.0	1.0	2.0	13.0	1.0	10.0	2.0	0.0	2.0	5.0	7.0	0.0	1.0	10.0	5.0	0.0	7.0	3.0	1.0	0.0	0.0	0.0	15.0	6.0	3.0	2.0	0.0	5.0	0.0	0.0	1.0	3.0	1.0	0.0	0.0	1.0	1.0	0.0	5.0	0.0	0.0	0.0	0.0	0.0
New.ReferenceOTU711	4.0	0.0	44.0	2.0	10.0	5.0	55.0	4.0	0.0	0.0	0.0	1.0	0.0	0.0	0.0	0.0	9.0	1.0	2.0	2.0	0.0	1.0	0.0	1.0	1.0	2.0	1.0	0.0	0.0	0.0	3.0	0.0	2.0	0.0	1.0	7.0	0.0	0.0	0.0	1.0	0.0	15.0	0.0	0.0	0.0	0.0	2.0	0.0	0.0
New.ReferenceOTU393	10.0	0.0	27.0	0.0	9.0	21.0	3.0	7.0	11.0	0.0	0.0	0.0	0.0	0.0	8.0	0.0	18.0	1.0	8.0	0.0	0.0	0.0	0.0	0.0	0.0	0.0	0.0	0.0	0.0	0.0	6.0	0.0	0.0	0.0	0.0	6.0	0.0	0.0	0.0	0.0	0.0	52.0	0.0	0.0	0.0	100.0	3.0	1.0	0.0
New.ReferenceOTU575	13.0	1.0	1.0	5.0	5.0	0.0	0.0	39.0	39.0	0.0	0.0	2.0	0.0	5.0	8.0	3.0	27.0	0.0	1.0	1.0	0.0	3.0	7.0	0.0	0.0	0.0	0.0	1.0	2.0	0.0	2.0	18.0	0.0	3.0	1.0	1.0	1.0	0.0	0.0	0.0	0.0	2.0	0.0	0.0	0.0	0.0	0.0	0.0	0.0
New.ReferenceOTU977	0.0	0.0	0.0	4.0	0.0	0.0	0.0	0.0	0.0	2.0	1.0	1.0	1.0	1.0	0.0	0.0	0.0	0.0	0.0	0.0	2.0	0.0	0.0	3.0	30.0	0.0	0.0	5.0	0.0	2.0	0.0	374.0	0.0	0.0	0.0	0.0	0.0	0.0	2.0	0.0	1.0	0.0	0.0	0.0	0.0	0.0	0.0	0.0	0.0
New.ReferenceOTU880	0.0	1.0	1.0	2.0	0.0	0.0	0.0	0.0	0.0	0.0	0.0	2.0	0.0	2.0	0.0	2.0	0.0	25.0	0.0	2.0	1.0	1.0	4.0	0.0	0.0	2.0	5.0	2.0	3.0	79.0	0.0	1.0	6.0	0.0	4.0	0.0	1.0	0.0	3.0	3.0	1.0	0.0	3.0	0.0	3.0	0.0	6.0	3.0	6.0
New.ReferenceOTU304	5.0	0.0	89.0	1.0	1.0	20.0	38.0	10.0	3.0	1.0	0.0	0.0	0.0	0.0	2.0	0.0	15.0	0.0	1.0	1.0	1.0	0.0	0.0	0.0	0.0	0.0	0.0	0.0	0.0	0.0	2.0	0.0	0.0	0.0	0.0	2.0	0.0	0.0	0.0	0.0	0.0	20.0	0.0	0.0	0.0	0.0	0.0	1.0	0.0
New.ReferenceOTU11	11.0	2.0	5.0	4.0	19.0	1.0	3.0	9.0	34.0	4.0	1.0	8.0	0.0	6.0	26.0	20.0	18.0	2.0	1.0	4.0	3.0	49.0	4.0	0.0	2.0	1.0	15.0	8.0	13.0	2.0	2.0	3.0	9.0	1.0	0.0	5.0	0.0	0.0	45.0	7.0	2.0	0.0	1.0	0.0	0.0	3.0	4.0	0.0	0.0
New.ReferenceOTU1208	0.0	0.0	0.0	0.0	0.0	0.0	0.0	0.0	0.0	0.0	0.0	0.0	0.0	0.0	0.0	0.0	0.0	19.0	0.0	0.0	0.0	0.0	0.0	0.0	0.0	0.0	0.0	0.0	0.0	0.0	0.0	0.0	0.0	0.0	6.0	0.0	0.0	0.0	0.0	0.0	0.0	0.0	0.0	0.0	4.0	0.0	4.0	2.0	5.0
New.ReferenceOTU1201	0.0	1.0	0.0	0.0	0.0	0.0	0.0	0.0	0.0	1.0	0.0	0.0	1.0	3.0	0.0	1.0	0.0	0.0	0.0	1.0	4.0	2.0	2.0	0.0	4.0	3.0	3.0	1.0	2.0	1.0	0.0	11.0	3.0	1.0	0.0	0.0	1378.0	0.0	8.0	2.0	1.0	0.0	1.0	0.0	0.0	0.0	0.0	0.0	0.0
New.ReferenceOTU1114	4.0	0.0	0.0	0.0	357.0	2.0	0.0	5.0	16.0	0.0	0.0	0.0	0.0	0.0	6.0	0.0	5.0	0.0	3.0	0.0	0.0	0.0	0.0	0.0	0.0	0.0	0.0	0.0	0.0	0.0	1.0	0.0	0.0	0.0	0.0	3.0	0.0	0.0	0.0	0.0	0.0	2.0	0.0	0.0	0.0	0.0	0.0	0.0	0.0
New.ReferenceOTU401	3.0	0.0	0.0	2.0	8.0	1.0	0.0	10.0	10.0	0.0	0.0	15.0	0.0	9.0	2.0	9.0	1.0	0.0	0.0	1.0	0.0	11.0	30.0	0.0	1.0	0.0	5.0	42.0	1.0	1.0	1.0	3.0	1.0	0.0	0.0	0.0	0.0	0.0	2.0	1.0	1.0	0.0	0.0	1.0	0.0	0.0	0.0	0.0	0.0
New.ReferenceOTU367	11.0	1.0	2.0	7.0	23.0	2.0	3.0	33.0	7.0	0.0	1.0	6.0	2.0	2.0	7.0	15.0	2.0	6.0	3.0	3.0	4.0	5.0	9.0	0.0	0.0	1.0	0.0	5.0	2.0	0.0	1.0	14.0	6.0	0.0	1.0	1.0	1.0	0.0	3.0	3.0	0.0	0.0	0.0	1.0	0.0	1.0	0.0	0.0	0.0
New.ReferenceOTU366	0.0	0.0	0.0	0.0	0.0	0.0	0.0	1.0	0.0	0.0	0.0	0.0	0.0	0.0	0.0	0.0	0.0	3.0	0.0	0.0	0.0	0.0	0.0	0.0	0.0	0.0	0.0	0.0	0.0	5.0	0.0	0.0	0.0	1.0	0.0	0.0	0.0	0.0	0.0	0.0	0.0	0.0	0.0	0.0	3.0	0.0	1.0	2.0	1.0
New.ReferenceOTU169	15.0	265.0	25.0	269.0	7.0	11.0	2.0	11.0	9.0	120.0	834.0	236.0	6399.0	219.0	13.0	312.0	21.0	38.0	544.0	341.0	573.0	330.0	268.0	1595.0	302.0	268.0	176.0	164.0	404.0	138.0	8.0	468.0	226.0	6144.0	205.0	9.0	217.0	5647.0	356.0	294.0	219.0	23.0	3559.0	5329.0	98.0	26.0	33.0	38.0	79.0
New.ReferenceOTU168	1.0	49.0	2.0	80.0	1.0	3.0	2.0	0.0	1.0	37.0	82.0	58.0	1725.0	73.0	1.0	81.0	2.0	294.0	418.0	79.0	154.0	86.0	77.0	851.0	171.0	72.0	69.0	40.0	144.0	49.0	0.0	143.0	55.0	532.0	2724.0	4.0	55.0	1228.0	102.0	52.0	61.0	2.0	649.0	1691.0	1330.0	3.0	319.0	516.0	744.0
New.ReferenceOTU164	1.0	1.0	0.0	1.0	1.0	0.0	1.0	0.0	0.0	0.0	0.0	9.0	1.0	1.0	0.0	0.0	0.0	14.0	0.0	0.0	1.0	3.0	0.0	0.0	1.0	1.0	1.0	3.0	1.0	3.0	2.0	3.0	1.0	0.0	0.0	1.0	0.0	0.0	7.0	8.0	49.0	1.0	1.0	0.0	1.0	0.0	3.0	2.0	3.0
New.ReferenceOTU509	1.0	0.0	1.0	7.0	9.0	0.0	0.0	2.0	6.0	0.0	0.0	6.0	0.0	13.0	9.0	14.0	0.0	0.0	5.0	1.0	1.0	8.0	16.0	0.0	1.0	0.0	1.0	12.0	14.0	0.0	0.0	1.0	5.0	2.0	0.0	0.0	2.0	0.0	2.0	4.0	1.0	0.0	0.0	0.0	0.0	0.0	0.0	0.0	0.0
New.ReferenceOTU507	0.0	0.0	0.0	4.0	0.0	0.0	0.0	0.0	0.0	2.0	2.0	3.0	0.0	5.0	1.0	2.0	0.0	0.0	0.0	6.0	4.0	7.0	10.0	0.0	3.0	6.0	3.0	3.0	5.0	25.0	0.0	2.0	3.0	7.0	0.0	1.0	5.0	0.0	5.0	1.0	3.0	0.0	0.0	0.0	0.0	0.0	0.0	0.0	0.0
New.ReferenceOTU988	1.0	0.0	0.0	0.0	2.0	1.0	3.0	0.0	1.0	0.0	0.0	0.0	0.0	0.0	1.0	0.0	1.0	0.0	0.0	0.0	0.0	0.0	0.0	0.0	0.0	0.0	0.0	0.0	0.0	0.0	0.0	0.0	0.0	0.0	0.0	176.0	0.0	0.0	0.0	0.0	0.0	0.0	0.0	0.0	0.0	0.0	0.0	0.0	0.0
New.ReferenceOTU0	7.0	3.0	3.0	4.0	10.0	0.0	15.0	3.0	3.0	1.0	4.0	2.0	2.0	2.0	3.0	1.0	17.0	4.0	12.0	4.0	5.0	1.0	3.0	2.0	10.0	13.0	5.0	10.0	1.0	3.0	1.0	6.0	7.0	3.0	11.0	2.0	9.0	1.0	9.0	3.0	12.0	1.0	0.0	0.0	6.0	1.0	7.0	9.0	14.0
New.ReferenceOTU1211	1.0	3.0	0.0	2.0	0.0	0.0	0.0	0.0	0.0	0.0	0.0	0.0	0.0	2.0	0.0	0.0	1.0	3.0	0.0	1.0	1.0	0.0	1.0	0.0	0.0	1.0	0.0	2.0	2.0	385.0	0.0	1.0	3.0	2.0	1.0	0.0	2.0	1.0	0.0	0.0	1.0	0.0	0.0	1.0	1.0	0.0	0.0	1.0	0.0
New.ReferenceOTU778	4.0	1.0	0.0	0.0	4.0	1.0	0.0	4.0	55.0	0.0	0.0	1.0	0.0	7.0	36.0	35.0	17.0	0.0	0.0	2.0	0.0	26.0	19.0	0.0	0.0	0.0	3.0	1.0	0.0	0.0	0.0	0.0	2.0	1.0	0.0	5.0	1.0	0.0	0.0	2.0	0.0	0.0	0.0	1.0	0.0	0.0	0.0	0.0	0.0
New.ReferenceOTU1101	0.0	2.0	0.0	2.0	0.0	0.0	0.0	0.0	0.0	1.0	0.0	3.0	1.0	2.0	0.0	4.0	0.0	0.0	0.0	2.0	3.0	2.0	2.0	2.0	0.0	0.0	0.0	4.0	0.0	366.0	0.0	2.0	1.0	8.0	0.0	0.0	1.0	2.0	2.0	0.0	0.0	0.0	3.0	1.0	0.0	0.0	1.0	0.0	0.0
New.ReferenceOTU195	2.0	51.0	0.0	17.0	1.0	0.0	1.0	0.0	1.0	15.0	93.0	13.0	21.0	8.0	0.0	7.0	1.0	5.0	11.0	11.0	9.0	10.0	12.0	87.0	15.0	8.0	6.0	12.0	10.0	13.0	0.0	12.0	10.0	21.0	12.0	2.0	8.0	42.0	5.0	16.0	7.0	0.0	71.0	36.0	3.0	0.0	37.0	12.0	7.0
New.ReferenceOTU518	0.0	2.0	1.0	0.0	0.0	1.0	1.0	1.0	1.0	1.0	1.0	1.0	1.0	1.0	0.0	0.0	1.0	3.0	0.0	0.0	3.0	2.0	3.0	2.0	1.0	1.0	0.0	11.0	10.0	2.0	0.0	1.0	1.0	0.0	1.0	1.0	2.0	0.0	1.0	0.0	2.0	0.0	0.0	0.0	6.0	0.0	1.0	1.0	1.0
New.ReferenceOTU201	0.0	0.0	0.0	2.0	0.0	0.0	0.0	0.0	0.0	0.0	0.0	1.0	0.0	0.0	0.0	0.0	0.0	0.0	0.0	3.0	0.0	2.0	1.0	0.0	1.0	2.0	0.0	2.0	2.0	112.0	0.0	1.0	2.0	2.0	0.0	0.0	1.0	0.0	1.0	2.0	0.0	0.0	0.0	0.0	0.0	0.0	0.0	0.0	0.0
New.ReferenceOTU203	2.0	4.0	1.0	2.0	0.0	1.0	1.0	0.0	0.0	3.0	1.0	1.0	0.0	0.0	0.0	3.0	1.0	6.0	1.0	4.0	1.0	0.0	1.0	0.0	7.0	0.0	1.0	1.0	0.0	5.0	0.0	1.0	1.0	1.0	6.0	0.0	20.0	1.0	3.0	24.0	2.0	0.0	0.0	0.0	35.0	0.0	7.0	3.0	8.0
New.ReferenceOTU36	0.0	0.0	0.0	2.0	1.0	0.0	0.0	0.0	0.0	0.0	1.0	1.0	2.0	2.0	0.0	1.0	0.0	0.0	0.0	1.0	2.0	1.0	3.0	0.0	0.0	0.0	0.0	2.0	1.0	8.0	0.0	2.0	1.0	1.0	0.0	0.0	0.0	0.0	1.0	0.0	0.0	0.0	0.0	0.0	0.0	0.0	0.0	0.0	0.0
New.ReferenceOTU32	2.0	46.0	1.0	90.0	2.0	2.0	1.0	1.0	2.0	43.0	50.0	43.0	230.0	32.0	0.0	53.0	3.0	0.0	186.0	127.0	156.0	55.0	62.0	331.0	71.0	40.0	69.0	75.0	51.0	181.0	3.0	44.0	48.0	56.0	0.0	3.0	45.0	284.0	37.0	47.0	29.0	0.0	130.0	987.0	0.0	1.0	0.0	0.0	0.0
New.ReferenceOTU33	2.0	0.0	8.0	3.0	0.0	0.0	0.0	0.0	0.0	2.0	1.0	0.0	0.0	1.0	1.0	0.0	0.0	2.0	0.0	0.0	0.0	0.0	1.0	0.0	1.0	0.0	1.0	0.0	1.0	39.0	0.0	1.0	4.0	0.0	1.0	0.0	0.0	0.0	1.0	2.0	0.0	1.0	0.0	0.0	3.0	0.0	0.0	3.0	3.0
New.ReferenceOTU1170	453.0	6.0	3997.0	7.0	232.0	2349.0	377.0	315.0	333.0	4.0	12.0	3.0	29.0	15.0	343.0	6.0	402.0	7.0	489.0	77.0	33.0	23.0	6.0	10.0	67.0	35.0	14.0	6.0	10.0	4.0	315.0	16.0	7.0	44.0	7.0	278.0	61.0	24.0	16.0	8.0	4.0	5968.0	14.0	34.0	0.0	4102.0	9.0	8.0	5.0
New.ReferenceOTU1171	3.0	0.0	0.0	0.0	2.0	1.0	3.0	0.0	233.0	0.0	0.0	0.0	0.0	0.0	1.0	0.0	2.0	0.0	0.0	0.0	0.0	0.0	0.0	0.0	0.0	0.0	0.0	0.0	0.0	0.0	0.0	0.0	0.0	0.0	0.0	3.0	0.0	0.0	0.0	0.0	0.0	0.0	0.0	0.0	0.0	0.0	0.0	0.0	0.0
New.ReferenceOTU1007	1.0	2.0	6.0	2.0	0.0	2.0	2.0	2.0	1.0	0.0	0.0	1.0	0.0	1.0	1.0	1.0	0.0	2.0	0.0	2.0	2.0	5.0	1.0	0.0	2.0	1.0	0.0	1.0	1.0	340.0	2.0	1.0	2.0	22.0	0.0	3.0	0.0	1.0	0.0	0.0	1.0	0.0	1.0	0.0	0.0	0.0	2.0	1.0	0.0
New.ReferenceOTU1395	5.0	4.0	0.0	1.0	1.0	0.0	1.0	5.0	6.0	1.0	0.0	0.0	0.0	2.0	2.0	5.0	5.0	2.0	11.0	3.0	1.0	8.0	1.0	1.0	0.0	0.0	0.0	6.0	3.0	2.0	4.0	1.0	2.0	0.0	0.0	0.0	0.0	0.0	0.0	1.0	0.0	0.0	0.0	1.0	0.0	1.0	0.0	0.0	0.0
New.ReferenceOTU348	0.0	1.0	0.0	0.0	0.0	0.0	0.0	0.0	0.0	0.0	0.0	1.0	7.0	0.0	0.0	0.0	0.0	5.0	0.0	0.0	2.0	0.0	0.0	0.0	0.0	0.0	0.0	0.0	0.0	0.0	0.0	0.0	1.0	0.0	27.0	0.0	2.0	2.0	1.0	0.0	0.0	0.0	1.0	4.0	12.0	0.0	7.0	7.0	4.0
New.ReferenceOTU343	1.0	111.0	1.0	13.0	0.0	0.0	2.0	2.0	2.0	8.0	198.0	14.0	48.0	14.0	3.0	6.0	1.0	14.0	29.0	10.0	8.0	9.0	8.0	189.0	16.0	7.0	16.0	11.0	13.0	22.0	1.0	11.0	13.0	47.0	25.0	0.0	18.0	110.0	6.0	14.0	10.0	0.0	158.0	93.0	16.0	1.0	91.0	25.0	21.0
New.ReferenceOTU234	45.0	1.0	0.0	2.0	11.0	0.0	2.0	9.0	26.0	0.0	0.0	2.0	0.0	4.0	14.0	14.0	11.0	0.0	17.0	1.0	1.0	12.0	9.0	0.0	1.0	2.0	0.0	0.0	2.0	0.0	5.0	2.0	0.0	1.0	0.0	20.0	1.0	0.0	39.0	3.0	1.0	0.0	0.0	0.0	0.0	0.0	0.0	0.0	2.0
New.ReferenceOTU238	0.0	1.0	1.0	7.0	0.0	0.0	0.0	0.0	0.0	7.0	0.0	7.0	2.0	4.0	0.0	6.0	0.0	0.0	0.0	7.0	6.0	3.0	6.0	1.0	2.0	6.0	3.0	9.0	7.0	5.0	0.0	4.0	7.0	1.0	0.0	0.0	8.0	1.0	10.0	4.0	2.0	0.0	3.0	1.0	0.0	0.0	0.0	0.0	0.0
New.ReferenceOTU835	6.0	0.0	18.0	0.0	2.0	13.0	1.0	5.0	2.0	0.0	1.0	0.0	0.0	0.0	2.0	0.0	4.0	0.0	8.0	0.0	0.0	0.0	0.0	0.0	2.0	0.0	0.0	0.0	0.0	0.0	3.0	0.0	0.0	0.0	0.0	1.0	0.0	0.0	0.0	0.0	0.0	32.0	0.0	0.0	0.0	41.0	0.0	0.0	0.0
New.ReferenceOTU665	0.0	2.0	0.0	3.0	0.0	0.0	0.0	0.0	0.0	4.0	2.0	87.0	1.0	2.0	0.0	3.0	0.0	0.0	0.0	2.0	1.0	0.0	1.0	2.0	3.0	2.0	0.0	2.0	1.0	0.0	0.0	0.0	8.0	0.0	0.0	0.0	1.0	0.0	0.0	4.0	2.0	0.0	3.0	1.0	0.0	0.0	1.0	0.0	0.0
New.ReferenceOTU1163	0.0	1.0	0.0	2.0	0.0	0.0	0.0	0.0	0.0	1.0	1.0	0.0	0.0	2.0	0.0	2.0	0.0	0.0	0.0	1.0	1.0	0.0	1.0	1.0	0.0	6.0	0.0	1.0	1.0	1.0	0.0	641.0	0.0	0.0	0.0	0.0	7.0	1.0	5.0	0.0	0.0	0.0	0.0	0.0	0.0	0.0	0.0	0.0	0.0
New.ReferenceOTU1166	0.0	10.0	0.0	3.0	0.0	0.0	0.0	0.0	0.0	3.0	34.0	0.0	3.0	20.0	0.0	0.0	0.0	5.0	4.0	1.0	1.0	0.0	2.0	24.0	7.0	1.0	0.0	1.0	16.0	1.0	0.0	1.0	3.0	5.0	3.0	0.0	2.0	16.0	3.0	4.0	1.0	0.0	25.0	10.0	0.0	1.0	8.0	2.0	4.0
New.ReferenceOTU1018	1.0	0.0	0.0	18.0	0.0	0.0	0.0	0.0	1.0	1.0	1.0	1.0	0.0	13.0	1.0	1.0	0.0	2.0	0.0	0.0	0.0	3.0	20.0	1.0	0.0	0.0	3.0	2.0	2.0	0.0	0.0	2.0	6.0	0.0	0.0	0.0	0.0	1.0	1.0	0.0	2.0	0.0	1.0	1.0	0.0	0.0	0.0	0.0	0.0
New.ReferenceOTU1014	12.0	1.0	79.0	0.0	6.0	47.0	9.0	7.0	7.0	0.0	0.0	0.0	2.0	0.0	5.0	0.0	9.0	0.0	9.0	0.0	0.0	0.0	0.0	0.0	3.0	0.0	0.0	0.0	1.0	0.0	6.0	0.0	0.0	1.0	0.0	11.0	1.0	0.0	1.0	1.0	0.0	144.0	3.0	2.0	0.0	97.0	0.0	0.0	0.0
New.ReferenceOTU1010	0.0	0.0	1.0	1.0	1.0	0.0	1.0	2.0	2.0	1.0	0.0	0.0	1.0	0.0	0.0	2.0	0.0	3.0	1.0	0.0	0.0	1.0	4.0	0.0	0.0	1.0	0.0	0.0	1.0	29.0	3.0	1.0	1.0	8.0	4.0	3.0	0.0	0.0	1.0	2.0	0.0	1.0	0.0	1.0	2.0	0.0	0.0	0.0	1.0
New.ReferenceOTU1387	3.0	1.0	0.0	3.0	0.0	1.0	0.0	18.0	4.0	1.0	0.0	0.0	0.0	1.0	2.0	15.0	11.0	0.0	13.0	1.0	1.0	7.0	1.0	0.0	0.0	4.0	0.0	5.0	1.0	2.0	1.0	0.0	1.0	0.0	0.0	3.0	17.0	0.0	0.0	1.0	1.0	1.0	0.0	1.0	0.0	1.0	0.0	0.0	0.0
New.ReferenceOTU1383	6.0	0.0	1.0	0.0	3.0	0.0	0.0	1.0	4.0	0.0	1.0	0.0	0.0	0.0	2.0	1.0	6.0	14.0	11.0	10.0	0.0	2.0	0.0	0.0	0.0	3.0	0.0	0.0	1.0	2.0	16.0	5.0	0.0	2.0	1.0	3.0	1.0	2.0	24.0	0.0	0.0	0.0	0.0	0.0	1.0	2.0	3.0	0.0	1.0
New.ReferenceOTU681	8.0	2.0	1.0	1.0	2.0	0.0	1.0	5.0	1.0	1.0	0.0	1.0	0.0	4.0	8.0	10.0	5.0	12.0	0.0	2.0	2.0	0.0	3.0	0.0	0.0	5.0	0.0	1.0	17.0	1.0	7.0	6.0	0.0	1.0	1.0	2.0	17.0	0.0	1.0	0.0	12.0	1.0	0.0	0.0	0.0	0.0	0.0	0.0	6.0
New.ReferenceOTU682	0.0	1.0	0.0	0.0	0.0	0.0	0.0	1.0	0.0	2.0	0.0	0.0	0.0	1.0	0.0	1.0	0.0	0.0	0.0	3.0	0.0	0.0	0.0	0.0	2.0	1.0	0.0	0.0	0.0	207.0	0.0	0.0	1.0	3.0	0.0	0.0	0.0	0.0	1.0	1.0	0.0	0.0	2.0	0.0	1.0	0.0	0.0	1.0	0.0
New.ReferenceOTU350	7.0	0.0	8.0	0.0	5.0	12.0	6.0	9.0	8.0	0.0	0.0	0.0	0.0	0.0	6.0	0.0	3.0	1.0	1.0	0.0	0.0	0.0	0.0	0.0	0.0	0.0	0.0	0.0	0.0	0.0	3.0	0.0	0.0	0.0	0.0	3.0	0.0	0.0	0.0	0.0	0.0	15.0	0.0	0.0	0.0	26.0	0.0	0.0	0.0
New.ReferenceOTU221	0.0	3.0	0.0	0.0	0.0	0.0	0.0	0.0	0.0	5.0	1.0	5.0	0.0	2.0	0.0	2.0	0.0	0.0	0.0	2.0	4.0	4.0	2.0	1.0	4.0	4.0	2.0	4.0	6.0	286.0	0.0	4.0	5.0	2.0	0.0	0.0	0.0	0.0	5.0	1.0	0.0	0.0	2.0	1.0	1.0	0.0	0.0	0.0	0.0
New.ReferenceOTU227	1.0	3.0	0.0	20.0	1.0	0.0	1.0	0.0	0.0	53.0	1.0	2.0	0.0	4.0	0.0	5.0	1.0	1.0	1.0	0.0	2.0	5.0	0.0	0.0	2.0	0.0	1.0	3.0	1.0	0.0	1.0	1.0	0.0	0.0	0.0	0.0	0.0	0.0	1.0	12.0	1.0	0.0	0.0	2.0	0.0	1.0	1.0	0.0	2.0
New.ReferenceOTU828	110.0	0.0	1031.0	1.0	65.0	254.0	41.0	50.0	97.0	0.0	0.0	0.0	0.0	0.0	72.0	1.0	63.0	4.0	58.0	7.0	0.0	2.0	2.0	0.0	10.0	0.0	0.0	0.0	0.0	0.0	65.0	0.0	1.0	1.0	0.0	61.0	0.0	0.0	1.0	0.0	0.0	1014.0	1.0	1.0	0.0	749.0	0.0	0.0	0.0
New.ReferenceOTU1152	0.0	1.0	0.0	1.0	0.0	0.0	0.0	0.0	0.0	0.0	0.0	0.0	0.0	0.0	0.0	0.0	0.0	4.0	0.0	1.0	1.0	0.0	1.0	0.0	0.0	1.0	0.0	0.0	0.0	29.0	0.0	0.0	1.0	0.0	0.0	0.0	1.0	0.0	0.0	0.0	1.0	0.0	0.0	0.0	4.0	0.0	1.0	0.0	1.0
New.ReferenceOTU1023	4.0	0.0	21.0	0.0	1.0	19.0	2.0	1.0	3.0	0.0	0.0	0.0	0.0	1.0	1.0	0.0	5.0	0.0	3.0	2.0	1.0	1.0	0.0	0.0	1.0	0.0	0.0	1.0	0.0	0.0	1.0	0.0	0.0	0.0	0.0	2.0	0.0	0.0	0.0	0.0	0.0	34.0	0.0	1.0	0.0	16.0	0.0	0.0	0.0
New.ReferenceOTU1026	0.0	0.0	0.0	2.0	0.0	0.0	0.0	0.0	0.0	0.0	0.0	1.0	0.0	0.0	0.0	0.0	0.0	10.0	0.0	0.0	3.0	1.0	1.0	0.0	0.0	0.0	0.0	0.0	0.0	7.0	0.0	0.0	0.0	0.0	4.0	0.0	0.0	0.0	1.0	0.0	0.0	0.0	2.0	0.0	2.0	0.0	4.0	1.0	4.0
New.ReferenceOTU324	0.0	9.0	0.0	14.0	0.0	1.0	0.0	2.0	0.0	9.0	8.0	14.0	6.0	13.0	0.0	8.0	0.0	5.0	0.0	12.0	13.0	15.0	8.0	3.0	17.0	14.0	9.0	7.0	14.0	1567.0	0.0	17.0	9.0	4.0	0.0	0.0	13.0	2.0	11.0	6.0	12.0	0.0	10.0	0.0	0.0	0.0	1.0	1.0	0.0
New.ReferenceOTU320	18.0	0.0	3.0	0.0	3.0	1.0	2.0	2.0	33.0	0.0	0.0	0.0	0.0	0.0	67.0	0.0	8.0	0.0	0.0	1.0	0.0	4.0	0.0	0.0	0.0	0.0	1.0	0.0	0.0	0.0	3.0	0.0	0.0	0.0	6.0	0.0	0.0	0.0	1.0	0.0	0.0	0.0	0.0	0.0	0.0	2.0	0.0	0.0	0.0
New.ReferenceOTU250	5.0	61.0	1.0	40.0	5.0	3.0	4.0	7.0	10.0	11.0	198.0	7.0	7.0	7.0	2.0	18.0	3.0	225.0	258.0	23.0	14.0	12.0	13.0	33.0	17.0	11.0	17.0	18.0	13.0	42.0	3.0	44.0	13.0	7.0	32.0	4.0	10.0	82.0	9.0	24.0	7.0	3.0	34.0	40.0	50.0	2.0	279.0	21.0	22.0
New.ReferenceOTU818	10.0	6.0	1.0	19.0	62.0	2.0	2.0	109.0	65.0	1.0	0.0	14.0	0.0	6.0	30.0	10.0	18.0	9.0	23.0	5.0	38.0	26.0	16.0	0.0	0.0	4.0	4.0	74.0	12.0	0.0	7.0	8.0	7.0	1.0	2.0	4.0	36.0	0.0	4.0	2.0	0.0	3.0	0.0	0.0	0.0	0.0	0.0	34.0	0.0
New.ReferenceOTU48	0.0	0.0	1.0	11.0	0.0	0.0	0.0	1.0	1.0	0.0	0.0	0.0	1.0	1.0	0.0	0.0	9.0	7.0	0.0	4.0	1.0	2.0	1.0	0.0	1.0	28.0	0.0	3.0	0.0	1.0	0.0	1.0	1.0	0.0	0.0	0.0	0.0	0.0	0.0	1.0	0.0	2.0	0.0	0.0	0.0	0.0	4.0	0.0	0.0
New.ReferenceOTU1144	0.0	0.0	0.0	0.0	0.0	0.0	0.0	0.0	0.0	0.0	0.0	0.0	0.0	0.0	0.0	0.0	0.0	0.0	0.0	0.0	1.0	0.0	0.0	0.0	0.0	0.0	0.0	0.0	1.0	3.0	0.0	1.0	2.0	2.0	0.0	0.0	0.0	0.0	0.0	0.0	0.0	0.0	77.0	1.0	0.0	0.0	0.0	0.0	0.0
New.ReferenceOTU333	0.0	0.0	0.0	3.0	0.0	0.0	0.0	0.0	0.0	0.0	0.0	0.0	0.0	1.0	0.0	0.0	0.0	0.0	0.0	0.0	1.0	1.0	0.0	0.0	1.0	0.0	0.0	3.0	1.0	15.0	0.0	0.0	0.0	2.0	0.0	0.0	1.0	0.0	0.0	0.0	1.0	0.0	138.0	0.0	0.0	0.0	0.0	0.0	0.0
New.ReferenceOTU1459	4.0	19.0	0.0	21.0	4.0	1.0	24.0	8.0	6.0	9.0	16.0	18.0	3.0	16.0	1.0	13.0	8.0	11.0	1.0	14.0	7.0	7.0	17.0	1.0	32.0	29.0	33.0	13.0	6.0	17.0	20.0	35.0	27.0	20.0	17.0	3.0	69.0	2.0	14.0	10.0	20.0	2.0	5.0	0.0	11.0	0.0	8.0	13.0	17.0
New.ReferenceOTU807	1.0	4.0	0.0	2.0	0.0	0.0	0.0	0.0	0.0	2.0	2.0	4.0	0.0	2.0	0.0	2.0	0.0	4.0	0.0	2.0	3.0	3.0	0.0	0.0	5.0	2.0	6.0	2.0	4.0	351.0	0.0	0.0	1.0	8.0	1.0	0.0	1.0	2.0	0.0	2.0	1.0	0.0	6.0	3.0	1.0	0.0	1.0	2.0	0.0
New.ReferenceOTU804	0.0	0.0	0.0	0.0	0.0	0.0	0.0	0.0	0.0	0.0	0.0	0.0	0.0	0.0	0.0	0.0	0.0	12.0	0.0	0.0	0.0	1.0	0.0	0.0	0.0	0.0	0.0	0.0	0.0	0.0	0.0	0.0	0.0	0.0	3.0	0.0	0.0	0.0	0.0	0.0	0.0	0.0	0.0	0.0	3.0	0.0	4.0	8.0	2.0
New.ReferenceOTU94	1.0	2.0	15.0	3.0	1.0	3.0	23.0	4.0	1.0	4.0	4.0	18.0	1.0	3.0	1.0	2.0	1.0	1.0	0.0	2.0	0.0	2.0	4.0	2.0	0.0	21.0	3.0	6.0	1.0	0.0	1.0	1.0	0.0	1.0	7.0	3.0	1.0	2.0	61.0	5.0	1.0	3.0	0.0	2.0	1.0	1.0	3.0	0.0	3.0
New.ReferenceOTU1048	54.0	0.0	0.0	7.0	7.0	1.0	0.0	62.0	46.0	0.0	0.0	2.0	0.0	4.0	5.0	15.0	3.0	0.0	20.0	6.0	56.0	6.0	5.0	0.0	0.0	1.0	0.0	5.0	16.0	1.0	3.0	3.0	1.0	12.0	0.0	0.0	37.0	0.0	1.0	1.0	0.0	0.0	2.0	0.0	0.0	0.0	0.0	11.0	0.0
New.ReferenceOTU1193	5.0	0.0	4.0	0.0	3.0	0.0	1.0	3.0	1.0	0.0	0.0	0.0	0.0	1.0	0.0	1.0	1.0	8.0	0.0	1.0	1.0	1.0	1.0	0.0	0.0	0.0	0.0	0.0	0.0	2.0	1.0	1.0	0.0	0.0	4.0	2.0	0.0	0.0	0.0	0.0	0.0	0.0	0.0	0.0	5.0	0.0	4.0	6.0	4.0
New.ReferenceOTU901	13.0	1926.0	5.0	31.0	15.0	8.0	19.0	5.0	9.0	37.0	17.0	48.0	14.0	20.0	9.0	17.0	7.0	0.0	15.0	32.0	16.0	22.0	27.0	21.0	28.0	18.0	24.0	39.0	34.0	119.0	9.0	10.0	25.0	13.0	1.0	11.0	15.0	13.0	13.0	33.0	9.0	6.0	14.0	7.0	0.0	2.0	0.0	1.0	1.0
New.ReferenceOTU908	0.0	0.0	0.0	1.0	1.0	0.0	0.0	0.0	0.0	2.0	0.0	4.0	0.0	44.0	0.0	8.0	0.0	0.0	0.0	4.0	5.0	59.0	14.0	0.0	2.0	2.0	19.0	4.0	5.0	1.0	0.0	3.0	2.0	1.0	0.0	0.0	1.0	1.0	5.0	2.0	0.0	0.0	2.0	1.0	0.0	0.0	0.0	0.0	0.0
New.ReferenceOTU64	4.0	0.0	0.0	0.0	4.0	0.0	0.0	1.0	256.0	0.0	0.0	0.0	0.0	0.0	3.0	0.0	2.0	0.0	1.0	0.0	0.0	0.0	0.0	0.0	0.0	0.0	0.0	0.0	0.0	0.0	3.0	0.0	0.0	0.0	0.0	1.0	0.0	0.0	0.0	0.0	0.0	1.0	0.0	0.0	0.0	0.0	0.0	0.0	0.0
New.ReferenceOTU1297	2.0	0.0	2.0	0.0	0.0	18.0	5.0	2.0	0.0	0.0	0.0	0.0	0.0	0.0	3.0	0.0	6.0	0.0	1.0	0.0	0.0	0.0	0.0	0.0	0.0	0.0	0.0	0.0	0.0	0.0	4.0	0.0	0.0	0.0	0.0	2.0	0.0	0.0	0.0	0.0	0.0	1.0	0.0	0.0	0.0	1.0	0.0	0.0	0.0
New.ReferenceOTU486	0.0	0.0	0.0	1.0	0.0	0.0	0.0	0.0	0.0	0.0	0.0	0.0	0.0	0.0	0.0	1.0	1.0	4.0	0.0	3.0	1.0	0.0	1.0	0.0	0.0	0.0	1.0	1.0	0.0	7.0	0.0	0.0	1.0	0.0	0.0	0.0	5.0	0.0	0.0	0.0	0.0	8.0	0.0	0.0	0.0	0.0	2.0	0.0	2.0
New.ReferenceOTU1185	0.0	0.0	0.0	0.0	1.0	0.0	1.0	284.0	1.0	0.0	0.0	0.0	0.0	0.0	0.0	0.0	1.0	0.0	1.0	0.0	0.0	0.0	0.0	0.0	0.0	0.0	0.0	1.0	0.0	0.0	1.0	0.0	0.0	0.0	0.0	0.0	0.0	0.0	0.0	0.0	0.0	0.0	0.0	0.0	0.0	0.0	0.0	0.0	0.0
New.ReferenceOTU498	16.0	0.0	1.0	7.0	22.0	1.0	3.0	67.0	9.0	1.0	0.0	3.0	0.0	12.0	13.0	10.0	16.0	7.0	0.0	6.0	0.0	3.0	6.0	1.0	1.0	0.0	0.0	3.0	1.0	0.0	1.0	0.0	3.0	0.0	0.0	4.0	1.0	0.0	0.0	1.0	1.0	1.0	0.0	0.0	0.0	0.0	0.0	2.0	2.0
New.ReferenceOTU460	3.0	2.0	7.0	3.0	27.0	6.0	12.0	1.0	15.0	3.0	3.0	0.0	1.0	2.0	4.0	0.0	12.0	17.0	14.0	13.0	1.0	1.0	0.0	0.0	1.0	0.0	2.0	3.0	8.0	3.0	86.0	17.0	1.0	0.0	9.0	8.0	2.0	0.0	0.0	5.0	4.0	2.0	2.0	1.0	15.0	3.0	15.0	9.0	12.0
New.ReferenceOTU466	0.0	0.0	0.0	1.0	0.0	0.0	0.0	0.0	0.0	1.0	0.0	1.0	1.0	1.0	0.0	1.0	0.0	0.0	0.0	1.0	1.0	0.0	0.0	0.0	2.0	0.0	1.0	1.0	0.0	148.0	0.0	0.0	0.0	2.0	0.0	0.0	0.0	0.0	1.0	0.0	0.0	0.0	3.0	0.0	0.0	0.0	0.0	0.0	0.0
New.ReferenceOTU264	0.0	2.0	0.0	0.0	0.0	0.0	0.0	0.0	0.0	2.0	2.0	2.0	9.0	4.0	0.0	4.0	0.0	12.0	0.0	7.0	4.0	1.0	5.0	58.0	0.0	1.0	2.0	1.0	2.0	2.0	0.0	0.0	1.0	6.0	24.0	0.0	0.0	20.0	2.0	1.0	4.0	0.0	14.0	17.0	55.0	0.0	9.0	10.0	17.0
New.ReferenceOTU861	0.0	1.0	0.0	2.0	0.0	0.0	0.0	0.0	0.0	1.0	5.0	1.0	2.0	3.0	0.0	1.0	0.0	0.0	1.0	0.0	2.0	0.0	2.0	8.0	0.0	1.0	2.0	0.0	1.0	0.0	0.0	2.0	1.0	2.0	2.0	0.0	1.0	6.0	1.0	1.0	1.0	0.0	5.0	5.0	4.0	0.0	0.0	1.0	0.0
New.CleanUp.ReferenceOTU8526	2.0	3.0	0.0	8.0	0.0	0.0	0.0	0.0	0.0	2.0	0.0	0.0	2.0	0.0	1.0	2.0	0.0	0.0	0.0	2.0	4.0	2.0	5.0	0.0	1.0	0.0	1.0	1.0	8.0	2.0	0.0	0.0	5.0	2.0	0.0	0.0	1.0	0.0	3.0	133.0	2.0	0.0	0.0	0.0	0.0	1.0	0.0	0.0	0.0
New.CleanUp.ReferenceOTU12251	0.0	4.0	0.0	4.0	0.0	0.0	0.0	0.0	0.0	2.0	13.0	1.0	2.0	0.0	0.0	0.0	0.0	1.0	2.0	1.0	0.0	0.0	1.0	10.0	0.0	1.0	0.0	1.0	0.0	1.0	0.0	0.0	1.0	2.0	1.0	0.0	0.0	8.0	1.0	1.0	2.0	0.0	2.0	5.0	0.0	0.0	5.0	0.0	1.0
New.CleanUp.ReferenceOTU29110	0.0	0.0	0.0	2.0	0.0	0.0	0.0	0.0	0.0	0.0	0.0	0.0	0.0	1.0	0.0	1.0	0.0	0.0	0.0	2.0	2.0	0.0	0.0	0.0	0.0	4.0	1.0	1.0	1.0	129.0	0.0	1.0	0.0	2.0	0.0	0.0	0.0	1.0	0.0	0.0	0.0	0.0	1.0	0.0	0.0	0.0	0.0	0.0	0.0
New.CleanUp.ReferenceOTU41910	1.0	2.0	0.0	4.0	3.0	1.0	0.0	2.0	0.0	3.0	2.0	5.0	2.0	4.0	1.0	7.0	0.0	0.0	1.0	8.0	0.0	8.0	6.0	1.0	2.0	0.0	1.0	33.0	3.0	0.0	0.0	0.0	2.0	0.0	0.0	0.0	1.0	1.0	0.0	0.0	0.0	0.0	2.0	3.0	0.0	0.0	1.0	0.0	0.0
New.CleanUp.ReferenceOTU45959	1.0	3.0	2.0	3.0	0.0	0.0	1.0	1.0	2.0	0.0	0.0	2.0	0.0	1.0	1.0	0.0	1.0	2.0	1.0	4.0	2.0	0.0	0.0	1.0	0.0	1.0	11.0	4.0	15.0	1.0	3.0	22.0	1.0	1.0	1.0	0.0	0.0	1.0	1.0	7.0	0.0	0.0	0.0	0.0	0.0	0.0	0.0	0.0	2.0
New.CleanUp.ReferenceOTU48510	4.0	0.0	1.0	15.0	6.0	0.0	0.0	26.0	25.0	2.0	0.0	6.0	1.0	12.0	12.0	4.0	9.0	0.0	0.0	3.0	1.0	6.0	12.0	1.0	1.0	0.0	0.0	2.0	8.0	0.0	2.0	2.0	1.0	0.0	0.0	7.0	0.0	0.0	1.0	1.0	1.0	1.0	1.0	0.0	0.0	0.0	2.0	0.0	0.0
New.CleanUp.ReferenceOTU70523	4.0	0.0	1.0	0.0	2.0	0.0	3.0	169.0	59.0	0.0	0.0	0.0	0.0	0.0	5.0	2.0	13.0	0.0	1.0	1.0	0.0	0.0	2.0	0.0	0.0	0.0	0.0	0.0	0.0	0.0	1.0	0.0	0.0	0.0	0.0	4.0	0.0	0.0	0.0	0.0	0.0	0.0	0.0	0.0	0.0	2.0	0.0	0.0	0.0
New.CleanUp.ReferenceOTU171428	0.0	0.0	0.0	4.0	0.0	0.0	0.0	0.0	0.0	1.0	0.0	3.0	0.0	2.0	0.0	2.0	0.0	0.0	0.0	2.0	10.0	3.0	3.0	1.0	96.0	57.0	5.0	3.0	3.0	0.0	0.0	175.0	0.0	0.0	0.0	0.0	5.0	0.0	2.0	1.0	0.0	0.0	1.0	0.0	0.0	0.0	0.0	0.0	0.0
New.CleanUp.ReferenceOTU197031	2.0	0.0	1.0	0.0	4.0	0.0	0.0	264.0	4.0	0.0	0.0	0.0	0.0	0.0	0.0	0.0	2.0	0.0	1.0	0.0	0.0	0.0	0.0	0.0	0.0	0.0	0.0	0.0	0.0	0.0	1.0	0.0	0.0	0.0	0.0	0.0	0.0	0.0	0.0	0.0	0.0	0.0	0.0	0.0	0.0	0.0	0.0	0.0	0.0
[truncated: 42 more columns]
