# Supplementary material for: Skin bacterial diversity is higher on lizards than sympatric frogs in tropical Australia
Source: PeerJ. 2018 Nov 14;6:e5960. doi: 10.7717/peerj.5960 (PMC6240339; doi:10.7717/peerj.5960)
Supplement: Data S2 [file peerj-06-5960-s002.txt]

#SampleID	BarcodeSequence	LinkerPrimerSequence	BarcodeName	ProjectName	Species	Site	SwabDate	amphrep	Description
CG01	GAGAGTGT	GTGCCAGCMGCCGCGGTAA	515Fbar1	121815KG515F	Carlia gracilis	CDU	31-Oct-15	reptile	CG01
CG02	GAGATCAG	GTGCCAGCMGCCGCGGTAA	515Fbar2	121815KG515F	Carlia gracilis	CDU	31-Oct-15	reptile	CG02
CG03	GAGATCTC	GTGCCAGCMGCCGCGGTAA	515Fbar3	121815KG515F	Carlia gracilis	CDU	31-Oct-15	reptile	CG03
CG04	GAGATGAC	GTGCCAGCMGCCGCGGTAA	515Fbar4	121815KG515F	Carlia gracilis	CDU	31-Oct-15	reptile	CG04
CG05	GAGATGTG	GTGCCAGCMGCCGCGGTAA	515Fbar5	121815KG515F	Carlia gracilis	CDU	31-Oct-15	reptile	CG05
CG06	GAGTACAG	GTGCCAGCMGCCGCGGTAA	515Fbar6	121815KG515F	Carlia gracilis	CDU	31-Oct-15	reptile	CG06
CG07	GAGTACTC	GTGCCAGCMGCCGCGGTAA	515Fbar7	121815KG515F	Carlia gracilis	CDU	31-Oct-15	reptile	CG07
CG08	GAGTAGAC	GTGCCAGCMGCCGCGGTAA	515Fbar8	121815KG515F	Carlia gracilis	CDU	31-Oct-15	reptile	CG08
CG09	GAGTAGTG	GTGCCAGCMGCCGCGGTAA	515Fbar9	121815KG515F	Carlia gracilis	CDU	31-Oct-15	reptile	CG09
CG10	GAGTCACT	GTGCCAGCMGCCGCGGTAA	515Fbar10	121815KG515F	Carlia gracilis	CDU	31-Oct-15	reptile	CG10
HF01	GAGTCAGA	GTGCCAGCMGCCGCGGTAA	515Fbar11	121815KG515F	Hemidactylus frenatus	CDU	25-Oct-15	reptile	HF01
HF02	GAGTCTCA	GTGCCAGCMGCCGCGGTAA	515Fbar12	121815KG515F	Hemidactylus frenatus	CDU	25-Oct-15	reptile	HF02
HF03	GAGTCTGT	GTGCCAGCMGCCGCGGTAA	515Fbar13	121815KG515F	Hemidactylus frenatus	CDU	25-Oct-15	reptile	HF03
HF04	GAGTGACA	GTGCCAGCMGCCGCGGTAA	515Fbar14	121815KG515F	Hemidactylus frenatus	CDU	25-Oct-15	reptile	HF04
HF05	GAGTGAGT	GTGCCAGCMGCCGCGGTAA	515Fbar15	121815KG515F	Hemidactylus frenatus	CDU	25-Oct-15	reptile	HF05
HF06	GAGTGTCT	GTGCCAGCMGCCGCGGTAA	515Fbar16	121815KG515F	Hemidactylus frenatus	CDU	25-Oct-15	reptile	HF06
HF07	GAGTGTGA	GTGCCAGCMGCCGCGGTAA	515Fbar17	121815KG515F	Hemidactylus frenatus	CDU	25-Oct-15	reptile	HF07
HF08	GAGTTCAC	GTGCCAGCMGCCGCGGTAA	515Fbar18	121815KG515F	Hemidactylus frenatus	CDU	25-Oct-15	reptile	HF08
HF09	GAGTTCTG	GTGCCAGCMGCCGCGGTAA	515Fbar19	121815KG515F	Hemidactylus frenatus	CDU	25-Oct-15	reptile	HF09
HF10	GAGTTGAG	GTGCCAGCMGCCGCGGTAA	515Fbar20	121815KG515F	Hemidactylus frenatus	CDU	25-Oct-15	reptile	HF10
LC02	GATCACCA	GTGCCAGCMGCCGCGGTAA	515Fbar22	121815KG515F	Litoria caerulea	CDU	21-Oct-15	amphibian	LC02
LC05	GATCAGGA	GTGCCAGCMGCCGCGGTAA	515Fbar25	121815KG515F	Litoria caerulea	CDU	21-Oct-15	amphibian	LC05
LC06	GATCCAAC	GTGCCAGCMGCCGCGGTAA	515Fbar26	121815KG515F	Litoria caerulea	CDU	21-Oct-15	amphibian	LC06
LC08	GATCCTAG	GTGCCAGCMGCCGCGGTAA	515Fbar28	121815KG515F	Litoria caerulea	CDU	21-Oct-15	amphibian	LC08
LC11	GATCGATC	GTGCCAGCMGCCGCGGTAA	515Fbar31	121815KG515F	Litoria caerulea	CDU	27-Oct-15	amphibian	LC11
LC12	GATCGTAC	GTGCCAGCMGCCGCGGTAA	515Fbar32	121815KG515F	Litoria caerulea	CDU	27-Oct-15	amphibian	LC12
LC15	GATCTCGA	GTGCCAGCMGCCGCGGTAA	515Fbar35	121815KG515F	Litoria caerulea	CDU	27-Oct-15	amphibian	LC15
LC17	GATCTGGT	GTGCCAGCMGCCGCGGTAA	515Fbar37	121815KG515F	Litoria caerulea	CDU	27-Oct-15	amphibian	LC17
LC18	GATGACCT	GTGCCAGCMGCCGCGGTAA	515Fbar38	121815KG515F	Litoria caerulea	CDU	27-Oct-15	amphibian	LC18
LC20	GATGAGCA	GTGCCAGCMGCCGCGGTAA	515Fbar40	121815KG515F	Litoria caerulea	CDU	27-Oct-15	amphibian	LC20
LIM01	GATGAGGT	GTGCCAGCMGCCGCGGTAA	515Fbar41	121815KG515F	Limnodynastes convexiusculus	CDU	25-Oct-15	amphibian	LIM01
LIM02	GATGCAAG	GTGCCAGCMGCCGCGGTAA	515Fbar42	121815KG515F	Limnodynastes convexiusculus	CDU	15-Nov-15	amphibian	LIM02
LIM07	GATGGATG	GTGCCAGCMGCCGCGGTAA	515Fbar47	121815KG515F	Limnodynastes convexiusculus	CDU	20-Nov-15	amphibian	LIM07
LIM08	GATGGTAG	GTGCCAGCMGCCGCGGTAA	515Fbar48	121815KG515F	Limnodynastes convexiusculus	CDU	24-Nov-15	amphibian	LIM08
LIM09	GATGGTTC	GTGCCAGCMGCCGCGGTAA	515Fbar49	121815KG515F	Limnodynastes convexiusculus	CDU	24-Nov-15	amphibian	LIM09
LIM11	GATGTCGT	GTGCCAGCMGCCGCGGTAA	515Fbar51	121815KG515F	Limnodynastes convexiusculus	CDU	24-Nov-15	amphibian	LIM11
LIM12	CCTAGGCA	GTGCCAGCMGCCGCGGTAA	515Fbar52	121815KG515F	Limnodynastes convexiusculus	CDU	24-Nov-15	amphibian	LIM12
LIM13	CCTAGGTA	GTGCCAGCMGCCGCGGTAA	515Fbar53	121815KG515F	Limnodynastes convexiusculus	CDU	24-Nov-15	amphibian	LIM13
LIM16	CCTCAGTA	GTGCCAGCMGCCGCGGTAA	515Fbar56	121815KG515F	Limnodynastes convexiusculus	CDU	24-Nov-15	amphibian	LIM16
LIM19	CCTGACAT	GTGCCAGCMGCCGCGGTAA	515Fbar59	121815KG515F	Limnodynastes convexiusculus	CDU	24-Nov-15	amphibian	LIM19
LN01	CCTGAGCA	GTGCCAGCMGCCGCGGTAA	515Fbar61	121815KG515F	Litoria nasuta	CDU	17-Nov-15	amphibian	LN01
LN02	CCTTCGTG	GTGCCAGCMGCCGCGGTAA	515Fbar62	121815KG515F	Litoria nasuta	CDU	17-Nov-15	amphibian	LN02
LN04	CCTTGATC	GTGCCAGCMGCCGCGGTAA	515Fbar64	121815KG515F	Litoria nasuta	CDU	17-Nov-15	amphibian	LN04
LN06	CCTTGCAT	GTGCCAGCMGCCGCGGTAA	515Fbar65	121815KG515F	Litoria nasuta	CDU	1-Dec-15	amphibian	LN06
LN08	CGAACCTG	GTGCCAGCMGCCGCGGTAA	515Fbar67	121815KG515F	Litoria nasuta	CDU	2-Dec-15	amphibian	LN08
LN12	CGACATAT	GTGCCAGCMGCCGCGGTAA	515Fbar71	121815KG515F	Litoria nasuta	CDU	4-Dec-15	amphibian	LN12
LN14	CGAGAATA	GTGCCAGCMGCCGCGGTAA	515Fbar73	121815KG515F	Litoria nasuta	CDU	4-Dec-15	amphibian	LN14
LN18	CGATATCT	GTGCCAGCMGCCGCGGTAA	515Fbar77	121815KG515F	Litoria nasuta	CDU	5-Dec-15	amphibian	LN18
LN20	CGCACACT	GTGCCAGCMGCCGCGGTAA	515Fbar79	121815KG515F	Litoria nasuta	CDU	5-Dec-15	amphibian	LN20
LN21	CGCACGAC	GTGCCAGCMGCCGCGGTAA	515Fbar80	121815KG515F	Litoria nasuta	CDU	5-Dec-15	amphibian	LN21
LT01	CGCAGCTG	GTGCCAGCMGCCGCGGTAA	515Fbar81	121815KG515F	Gowidon temporalis	CDU	24-Oct-15	reptile	LT01
LT02	CGCCAATC	GTGCCAGCMGCCGCGGTAA	515Fbar82	121815KG515F	Gowidon temporalis	CDU	24-Oct-15	reptile	LT02
LT03	CGCCCAAT	GTGCCAGCMGCCGCGGTAA	515Fbar83	121815KG515F	Gowidon temporalis	CDU	24-Oct-15	reptile	LT03
LT04	CGCCGAGC	GTGCCAGCMGCCGCGGTAA	515Fbar84	121815KG515F	Gowidon temporalis	CDU	27-Oct-15	reptile	LT04
LT05	CGCGAGAC	GTGCCAGCMGCCGCGGTAA	515Fbar85	121815KG515F	Gowidon temporalis	CDU	28-Oct-15	reptile	LT05
LT06	CGCGATAA	GTGCCAGCMGCCGCGGTAA	515Fbar86	121815KG515F	Gowidon temporalis	CDU	31-Oct-15	reptile	LT06
LT07	CGCGCCAA	GTGCCAGCMGCCGCGGTAA	515Fbar87	121815KG515F	Gowidon temporalis	CDU	31-Oct-15	reptile	LT07
LT08	CGCTACAT	GTGCCAGCMGCCGCGGTAA	515Fbar88	121815KG515F	Gowidon temporalis	CDU	31-Oct-15	reptile	LT08
LT09	CGCTCAAG	GTGCCAGCMGCCGCGGTAA	515Fbar89	121815KG515F	Gowidon temporalis	CDU	31-Oct-15	reptile	LT09
LT10	GAGAACCT	GTGCCAGCMGCCGCGGTAA	515Fbar90	121815KG515F	Gowidon temporalis	CDU	31-Oct-15	reptile	LT10
RM02	GAGACCAC	GTGCCAGCMGCCGCGGTAA	515Fbar92	121815KG515F	Rhinella marina	CDU	22-Oct-15	amphibian	RM02
RM03	GAGACCTA	GTGCCAGCMGCCGCGGTAA	515Fbar93	121815KG515F	Rhinella marina	CDU	25-Oct-15	amphibian	RM03
RM04	GAGACGGT	GTGCCAGCMGCCGCGGTAA	515Fbar94	121815KG515F	Rhinella marina	CDU	25-Oct-15	amphibian	RM04
RM05	GAGACGTG	GTGCCAGCMGCCGCGGTAA	515Fbar95	121815KG515F	Rhinella marina	CDU	25-Oct-15	amphibian	RM05
RM10	GAGCTTAA	GTGCCAGCMGCCGCGGTAA	515Fbar100	121815KG515F	Rhinella marina	CDU	26-Oct-15	amphibian	RM10
RM11	GAGGATAG	GTGCCAGCMGCCGCGGTAA	515Fbar101	121815KG515F	Rhinella marina	CDU	26-Oct-15	amphibian	RM11
RM17	GAGTTGAA	GTGCCAGCMGCCGCGGTAA	515Fbar106	121815KG515F	Rhinella marina	CDU	28-Oct-15	amphibian	RM17
RM18	GATAACTG	GTGCCAGCMGCCGCGGTAA	515Fbar107	121815KG515F	Rhinella marina	CDU	4-Nov-15	amphibian	RM18
RM26	GATCCACC	GTGCCAGCMGCCGCGGTAA	515Fbar115	121815KG515F	Rhinella marina	CDU	14-Nov-15	amphibian	RM26
RM27	GATCCGGT	GTGCCAGCMGCCGCGGTAA	515Fbar116	121815KG515F	Rhinella marina	CDU	14-Nov-15	amphibian	RM27
ROT01	CTTGACGG	GTGCCAGCMGCCGCGGTAA	515Fbar151	121815KG515F	Litoria rothii	CDU	21-Oct-15	amphibian	ROT01
ROT02	CTTGCCCG	GTGCCAGCMGCCGCGGTAA	515Fbar152	121815KG515F	Litoria rothii	CDU	28-Oct-15	amphibian	ROT02
ROT25	GACAGTCA	GTGCCAGCMGCCGCGGTAA	515Fbar174	121815KG515F	Litoria rothii	CDU	14-Nov-15	amphibian	ROT25
ROT26	GACAGTGA	GTGCCAGCMGCCGCGGTAA	515Fbar175	121815KG515F	Litoria rothii	CDU	14-Nov-15	amphibian	ROT26
ROT29	GACCCAAT	GTGCCAGCMGCCGCGGTAA	515Fbar178	121815KG515F	Litoria rothii	CDU	14-Nov-15	amphibian	ROT29
ROT30	GACCGCAT	GTGCCAGCMGCCGCGGTAA	515Fbar179	121815KG515F	Litoria rothii	CDU	14-Nov-15	amphibian	ROT30
ROT31	GACCGCTA	GTGCCAGCMGCCGCGGTAA	515Fbar180	121815KG515F	Litoria rothii	CDU	14-Nov-15	amphibian	ROT31
ROT32	GACGATCG	GTGCCAGCMGCCGCGGTAA	515Fbar181	121815KG515F	Litoria rothii	CDU	14-Nov-15	amphibian	ROT32
ROT34	GACGGCCC	GTGCCAGCMGCCGCGGTAA	515Fbar183	121815KG515F	Litoria rothii	CDU	14-Nov-15	amphibian	ROT34
ROT36	GACTACTT	GTGCCAGCMGCCGCGGTAA	515Fbar185	121815KG515F	Litoria rothii	CDU	14-Nov-15	amphibian	ROT36
RUB05	GAGTTGAC	GTGCCAGCMGCCGCGGTAA	515Fbar216	121815KG515F	Litoria rubella	CDU	14-Nov-15	amphibian	RUB05
RUB07	GAGATCAG	GTGCCAGCMGCCGCGGTAA	515Fbar2	121815KG515F	Litoria rubella	CDU	14-Nov-15	amphibian	RUB07
RUB09	GAGATGAC	GTGCCAGCMGCCGCGGTAA	515Fbar4	121815KG515F	Litoria rubella	CDU	14-Nov-15	amphibian	RUB09
RUB10	GAGATGTG	GTGCCAGCMGCCGCGGTAA	515Fbar5	121815KG515F	Litoria rubella	CDU	14-Nov-15	amphibian	RUB10
RUB11	GAGTACAG	GTGCCAGCMGCCGCGGTAA	515Fbar6	121815KG515F	Litoria rubella	CDU	14-Nov-15	amphibian	RUB11
RUB12	GAGTACTC	GTGCCAGCMGCCGCGGTAA	515Fbar7	121815KG515F	Litoria rubella	CDU	14-Nov-15	amphibian	RUB12
RUB13	GAGTAGAC	GTGCCAGCMGCCGCGGTAA	515Fbar8	121815KG515F	Litoria rubella	CDU	14-Nov-15	amphibian	RUB13
RUB16	GAGTCAGA	GTGCCAGCMGCCGCGGTAA	515Fbar11	121815KG515F	Litoria rubella	CDU	14-Nov-15	amphibian	RUB16
RUB19	GAGTGACA	GTGCCAGCMGCCGCGGTAA	515Fbar14	121815KG515F	Litoria rubella	CDU	20-Nov-15	amphibian	RUB19
RUB20	GAGTGAGT	GTGCCAGCMGCCGCGGTAA	515Fbar15	121815KG515F	Litoria rubella	CDU	24-Nov-15	amphibian	RUB20
